# Supplementary material for: Human hair shaft proteomic profiling: individual differences, site specificity and cuticle analysis
Source: PeerJ. 2014 Aug 5;2:e506. doi: 10.7717/peerj.506 (PMC4137660; doi:10.7717/peerj.506)
Supplement: Table S3 [file peerj-02-506-s003.xlsx]

## Sheet: Sheet1
Supplemental Table S3. Pairwise comparisons of African-American samples
Identified Proteins	Accession	MW	Global P-Value Subject Effect	P-Value A2 - A1	Dir. Reg. A2 - A1	P-Value A3 - A1	Dir. Reg. A3 - A1	P-Value A4 - A1	Dir. Reg. A4 - A1	P-Value A5 - A1	Dir. Reg. A5 - A1	P-Value A3 - A2	Dir. Reg. A3 - A2	P-Value A4 - A2	Dir. Reg. A4 - A2	P-Value A5 - A2	Dir. Reg. A5 - A2	P-Value A4 - A3	Dir. Reg. A4 - A3	P-Value A5 - A3	Dir. Reg. A5 - A3	P-Value A5 - A4	Dir. Reg. A5 - A4
Keratin, type II cuticular Hb6 OS=Homo sapiens GN=KRT86 PE=1 SV=1	KRT86_HUMAN	53 kDa	1.43446e-11	0.040767	-1	3.49635e-06	-1	5.13527e-11	-1	0.00200573	-1	0.12966	-1	0.000189001	-1	0.892305	-1	0.285081	-1	0.601699	1	0.00628594	1	6
Keratin, type I cuticular Ha3-II OS=Homo sapiens GN=KRT33B PE=2 SV=3	KT33B_HUMAN	46 kDa	2.7642e-41	0.040443	-1	0	-1	0	-1	6.55032e-15	-1	8.48661e-10	-1	0	-1	6.30002e-07	-1	0.0500182	-1	0.820273	1	0.00142482	1	8
Keratin, type II cuticular Hb5 OS=Homo sapiens GN=KRT85 PE=1 SV=1	KRT85_HUMAN	56 kDa	0.00713971	0.391154	-1	0.469581	-1	0.00189804	-1	0.492722	-1	0.99994	1	0.28203	-1	0.999838	1	0.222544	-1	1	1	0.207174	1	1
Keratin, type I cuticular Ha1 OS=Homo sapiens GN=KRT31 PE=2 SV=3	K1H1_HUMAN	47 kDa	0.000188607	0.221905	-1	0.000691238	-1	0.000718434	-1	0.0587005	-1	0.317981	-1	0.317958	-1	0.978225	-1	1	-1	0.677077	1	0.677057	1	2
Keratin, type I cuticular Ha4 OS=Homo sapiens GN=KRT34 PE=3 SV=1	C4AMA3_HUMAN	45 kDa	6.8692e-28	0.992335	-1	1.25521e-10	-1	0	-1	2.94827e-10	-1	2.43279e-09	-1	1.55431e-15	-1	4.22135e-09	-1	0.185097	-1	0.999996	1	0.161461	1	6
Keratin-associated protein 9-9 OS=Homo sapiens GN=KRTAP9-9 PE=4 SV=1	C9JDV2_HUMAN	18 kDa	0.00132641	0.679676	1	0.420935	1	0.227992	1	0.000405761	1	0.994445	1	0.940537	1	0.0428415	1	0.996334	1	0.119951	1	0.255364	1	2
Keratin, type II cuticular Hb3 OS=Homo sapiens GN=KRT83 PE=1 SV=2	KRT83_HUMAN	54 kDa	2.7449e-11	0.00220013	-1	8.32125e-08	-1	2.14951e-07	-1	1.35862e-06	-1	0.135591	-1	0.213837	-1	0.36257	-1	0.999429	1	0.984081	1	0.998076	1	4
Keratin, type II cuticular Hb1 OS=Homo sapiens GN=KRT81 PE=1 SV=3	KRT81_HUMAN	55 kDa	3.64712e-47	5.92987e-06	-1	0	-1	0	-1	0	-1	1.73933e-11	-1	1.61607e-08	-1	1.0585e-06	-1	0.750906	1	0.307028	1	0.949851	1	7
Keratin, type II cuticular Hb2 OS=Homo sapiens GN=KRT82 PE=1 SV=3	KRT82_HUMAN	57 kDa	0.0877226	0.114092	1	0.200424	1	0.673655	1	0.903664	1	0.998496	-1	0.775107	-1	0.496467	-1	0.906077	-1	0.675972	-1	0.990798	-1	0
Keratin, type I cuticular Ha3-I OS=Homo sapiens GN=KRT33A PE=2 SV=2	KT33A_HUMAN	46 kDa	6.84199e-29	4.22662e-09	-1	2.22045e-16	-1	0	-1	2.48677e-07	-1	0.138207	-1	9.00926e-05	-1	0.96925	1	0.188305	-1	0.0270469	1	3.91242e-06	1	7
Keratin-associated protein 9-3 OS=Homo sapiens GN=KRTAP9-3 PE=1 SV=1	KRA93_HUMAN	17 kDa	9.14608e-135	0.0134578	1	0	-1	0	-1	0	-1	0	-1	0	-1	0	-1	0.0974755	1	0.159672	1	0.999502	-1	7
Keratin, type I cuticular Ha8 OS=Homo sapiens GN=KRT38 PE=2 SV=3	KRT38_HUMAN	50 kDa	2.48242e-40	0.0025992	1	8.44206e-08	-1	1.0217e-09	-1	6.12466e-12	-1	0	-1	0	-1	0	-1	0.949556	-1	0.571637	-1	0.94221	-1	7
Keratin, type I cuticular Ha5 OS=Homo sapiens GN=KRT35 PE=2 SV=5	KRT35_HUMAN	50 kDa	6.23632e-05	0.832719	1	0.73535	-1	0.480108	-1	0.00329792	-1	0.155417	-1	0.0596738	-1	5.61651e-05	-1	0.994523	-1	0.123928	-1	0.279254	-1	2
Desmoplakin OS=Homo sapiens GN=DSP PE=1 SV=3	DESP_HUMAN	332 kDa	1.31046e-07	0.000218826	1	0.999941	-1	0.877778	1	0.884688	-1	0.000137631	-1	0.00616039	-1	6.60408e-06	-1	0.820082	1	0.928831	-1	0.341582	-1	4
Keratin-associated protein 3-1 OS=Homo sapiens GN=KRTAP3-1 PE=1 SV=1	KRA31_HUMAN	11 kDa	0.00312041	0.860568	-1	0.108433	-1	0.0115078	-1	0.0246112	-1	0.590852	-1	0.156816	-1	0.25758	-1	0.923055	-1	0.979215	-1	0.999081	1	2
Keratin-associated protein 2-4 OS=Homo sapiens GN=KRTAP2-4 PE=2 SV=1	KRA24_HUMAN	13 kDa	0.687985	0.99661	-1	0.997871	-1	0.922671	1	0.989571	-1	0.999999	1	0.763548	1	0.999952	-1	0.785644	1	0.999851	-1	0.692137	-1	0
Keratin, type I cytoskeletal 39 OS=Homo sapiens GN=KRT39 PE=1 SV=2	K1C39_HUMAN	56 kDa	1.46307e-12	0.593702	1	0.00148674	-1	0.0125197	-1	6.99191e-06	-1	2.16054e-06	-1	4.73842e-05	-1	4.13214e-09	-1	0.973131	1	0.683362	-1	0.308456	-1	6
Keratin, type I cuticular Ha2 OS=Homo sapiens GN=KRT32 PE=1 SV=3	K1H2_HUMAN	50 kDa	2.75476e-05	0.0172135	1	1.6079e-05	1	0.266227	1	0.206442	1	0.336252	1	0.800848	-1	0.865745	-1	0.02567	-1	0.037776	-1	0.999926	1	4
Histone H2A type 1-C OS=Homo sapiens GN=HIST1H2AC PE=1 SV=3	H2A1C_HUMAN	14 kDa	2.80418e-09	0.000198936	1	6.30245e-07	1	9.18533e-08	1	0.0774274	1	0.668121	1	0.580721	1	0.404578	-1	0.999923	1	0.018523	-1	0.0120244	-1	5
Keratin-associated protein 4-3 OS=Homo sapiens GN=KRTAP4-3 PE=2 SV=2	KRA43_HUMAN	21 kDa	1.05017e-05	0.941929	-1	0.00791628	1	0.998935	-1	0.648976	-1	0.000556849	1	0.987715	1	0.973601	-1	0.00327555	-1	3.16027e-05	-1	0.804174	-1	4
V-set and immunoglobulin domain-containing protein 8 OS=Homo sapiens GN=VSIG8 PE=1 SV=1	VSIG8_HUMAN	44 kDa	0.00918258	0.32028	1	0.00595061	1	0.0787107	1	0.118841	1	0.468033	1	0.954998	1	0.984947	1	0.87721	-1	0.789814	-1	0.999747	-1	1
Histone H2B type 1-N OS=Homo sapiens GN=HIST1H2BN PE=1 SV=3	H2B1N_HUMAN	14 kDa	0.0197311	0.00927116	1	0.600384	1	0.770934	1	0.770933	1	0.331216	-1	0.199778	-1	0.199728	-1	0.998693	-1	0.998693	-1	1	-1	1
Protein S100-A3 OS=Homo sapiens GN=S100A3 PE=1 SV=1	S10A3_HUMAN	12 kDa	0.024841	0.361978	1	0.0339399	1	0.0341308	1	0.334388	1	0.80649	1	0.806471	1	0.999999	1	1	1	0.831801	-1	0.83181	-1	2
Keratin-associated protein 3-3 OS=Homo sapiens GN=KRTAP3-3 PE=1 SV=1	KRA33_HUMAN	10 kDa	0.00100169	0.41876	-1	0.107742	-1	0.00146218	-1	0.010986	-1	0.951871	-1	0.206336	-1	0.52867	-1	0.610486	-1	0.919107	-1	0.975974	1	2
Selenium-binding protein 1 OS=Homo sapiens GN=SELENBP1 PE=1 SV=2	SBP1_HUMAN	52 kDa	2.47773e-05	0.00244441	1	0.017929	1	0.999947	-1	0.838662	1	0.968189	-1	0.00165731	-1	0.0507838	-1	0.0127245	-1	0.21438	-1	0.775211	1	4
Junction plakoglobin OS=Homo sapiens GN=JUP PE=1 SV=3	PLAK_HUMAN	82 kDa	0.0401754	0.055767	1	0.328215	1	0.581131	1	0.996382	1	0.918332	-1	0.719499	-1	0.13073	-1	0.993659	-1	0.544389	-1	0.798366	-1	0
14-3-3 protein sigma OS=Homo sapiens GN=SFN PE=1 SV=1	1433S_HUMAN	28 kDa	1.24869e-07	0.00205216	1	0.88401	-1	0.938313	-1	0.503185	-1	5.2421e-05	-1	0.000162227	-1	2.75982e-06	-1	0.999851	1	0.964072	-1	0.923353	-1	4
Keratin-associated protein 9-2 OS=Homo sapiens GN=KRTAP9-2 PE=1 SV=2	KRA92_HUMAN	18 kDa	1.22301e-07	0.0330575	-1	0.881039	-1	2.30207e-07	-1	0.155677	-1	0.290527	1	0.0359117	-1	0.971838	1	2.20247e-05	-1	0.66876	-1	0.00540849	1	5
Desmoglein-4 OS=Homo sapiens GN=DSG4 PE=1 SV=1	DSG4_HUMAN	114 kDa	0.000353065	0.0142336	1	0.983545	1	0.999916	-1	0.908814	-1	0.0620374	-1	0.00948613	-1	0.000916283	-1	0.961757	-1	0.629692	-1	0.949761	-1	3
Keratin-associated protein 11-1 OS=Homo sapiens GN=KRTAP11-1 PE=1 SV=1	KR111_HUMAN	17 kDa	0.0488357	0.176425	1	0.998433	-1	0.979887	1	0.99231	-1	0.0920442	-1	0.465919	-1	0.0636155	-1	0.912386	1	0.999893	-1	0.853467	-1	0
Keratin-associated protein 9-8 OS=Homo sapiens GN=KRTAP9-8 PE=2 SV=2	KRA98_HUMAN	17 kDa	1.73833e-06	0.215464	-1	5.87359e-05	-1	0.000287881	-1	0.00231734	-1	0.0650119	-1	0.166513	-1	0.45795	-1	0.993078	1	0.84431	1	0.974982	1	3
Keratin-associated protein 9-4 OS=Homo sapiens GN=KRTAP9-4 PE=2 SV=2	KRA94_HUMAN	16 kDa	1.14371e-07	0.0233282	-1	2.32597e-06	-1	0.000300348	-1	3.80042e-05	-1	0.137876	-1	0.725858	-1	0.389257	-1	0.805183	1	0.979835	1	0.983307	-1	4
Keratin-associated protein 9-7 OS=Homo sapiens GN=KRTAP9-7 PE=3 SV=1	KRA97_HUMAN	18 kDa	0.0974825	0.1549	1	0.43206	1	0.999572	1	0.928909	1	0.976479	-1	0.232471	-1	0.565808	-1	0.56242	-1	0.892373	-1	0.97548	1	0
Putative keratin-associated protein 10-like ENSP00000375147 OS=Homo sapiens PE=3 SV=1	KR10D_HUMAN	54 kDa	0.767565	0.957185	-1	0.998142	-1	0.998142	-1	0.977676	1	0.994939	1	0.994938	1	0.706436	1	1	-1	0.902358	1	0.902366	1	0
Dual specificity protein phosphatase 14 OS=Homo sapiens GN=DUSP14 PE=1 SV=1	DUS14_HUMAN (+1)	22 kDa	4.85929e-06	0.458748	-1	0.0135386	1	0.101044	1	0.537401	1	2.23872e-05	1	0.000625827	1	0.0144111	1	0.947863	-1	0.453711	-1	0.882508	-1	4
Keratin-associated protein 13-2 OS=Homo sapiens GN=KRTAP13-2 PE=1 SV=1	KR132_HUMAN	19 kDa	3.75281e-05	0.159697	-1	0.0130971	-1	0.859887	-1	0.000105708	-1	0.870291	-1	0.702338	1	0.157168	-1	0.168927	1	0.678168	-1	0.00465107	-1	3
Plakophilin-1 OS=Homo sapiens GN=PKP1 PE=1 SV=2	PKP1_HUMAN	83 kDa	0.396712	0.729604	1	0.982954	-1	0.996494	-1	0.999779	-1	0.39197	-1	0.504307	-1	0.619951	-1	0.999744	1	0.996232	1	0.999762	1
Keratin-associated protein 7-1 OS=Homo sapiens GN=KRTAP7-1 PE=2 SV=2	KRA71_HUMAN	9 kDa	1.53062e-09	0.0207815	-1	0.98075	-1	0.21768	-1	0.0203823	1	0.0815316	1	0.831544	1	3.60813e-07	1	0.514199	-1	0.00386451	1	2.78363e-05	1	5
Keratin, type I cytoskeletal 40 OS=Homo sapiens GN=KRT40 PE=1 SV=2	K1C40_HUMAN	48 kDa	0.00239403	0.0973355	-1	0.898526	1	0.997798	1	1	-1	0.0301742	1	0.0645237	1	0.0972547	1	0.977526	-1	0.898522	-1	0.997797	-1	1
Histone H4 OS=Homo sapiens GN=HIST1H4L PE=2 SV=1	B2R4R0_HUMAN (+2)	11 kDa	0.000613995	0.974132	-1	0.988925	-1	0.0139809	-1	0.014148	-1	0.999948	1	0.0750236	-1	0.0751988	-1	0.0549875	-1	0.0549693	-1	1	-1	2
Keratin-associated protein 9-6 OS=Homo sapiens GN=KRTAP9-6 PE=3 SV=1	KRA96_HUMAN	17 kDa	0.0917521	0.999198	-1	0.997488	-1	0.0934287	-1	0.918889	-1	0.999989	-1	0.161107	-1	0.97619	-1	0.19068	-1	0.986403	-1	0.449912	1	0
Keratin-associated protein 13-1 OS=Homo sapiens GN=KRTAP13-1 PE=2 SV=2	KR131_HUMAN	18 kDa	0.00745104	0.979046	-1	0.0180195	-1	0.99986	1	0.764645	-1	0.0793225	-1	0.949552	1	0.973842	-1	0.011417	1	0.274126	1	0.670741	-1	2
Keratin-associated protein 19-5 OS=Homo sapiens GN=KRTAP19-5 PE=1 SV=1	KR195_HUMAN	8 kDa	4.28972e-06	0.000311253	-1	0.145852	-1	0.000450107	-1	0.541031	-1	0.18606	1	0.999958	1	0.0313182	1	0.229073	-1	0.930718	1	0.0413812	1	4
Hephaestin-like protein 1 OS=Homo sapiens GN=HEPHL1 PE=2 SV=2	HPHL1_HUMAN	132 kDa	0.0309247	0.775917	1	0.945253	-1	0.594497	-1	0.514359	-1	0.332181	-1	0.0865474	-1	0.0656427	-1	0.95117	-1	0.914124	-1	0.999934	-1	0
Protein-glutamine gamma-glutamyltransferase E OS=Homo sapiens GN=TGM3 PE=1 SV=4	TGM3_HUMAN	77 kDa	0.097345	0.363862	-1	0.89977	1	0.995025	-1	0.975735	-1	0.0666855	1	0.596033	1	0.720157	1	0.705665	-1	0.57918	-1	0.999608	-1	0
Glyceraldehyde-3-phosphate dehydrogenase OS=Homo sapiens GN=GAPDH PE=1 SV=3	G3P_HUMAN	36 kDa	0.0341895	0.84823	-1	0.105926	-1	0.105839	-1	0.105826	-1	0.599532	-1	0.599536	-1	0.599565	-1	1	1	1	-1	1	-1	0
Keratin, type I cuticular Ha7 OS=Homo sapiens GN=KRT37 PE=2 SV=3	KRT37_HUMAN	50 kDa	0.0336826	0.133645	-1	1	-1	0.879185	-1	0.997207	1	0.133545	1	0.502826	1	0.0750465	1	0.879189	-1	0.997207	1	0.710474	1	0
Calmodulin-like protein 3 OS=Homo sapiens GN=CALML3 PE=1 SV=2	CALL3_HUMAN	17 kDa	2.85777e-06	0.923379	1	0.0775645	-1	0.00141616	-1	0.0774002	-1	0.00703225	-1	7.95428e-05	-1	0.00714189	-1	0.700291	-1	1	-1	0.70026	1	4
Core histone macro-H2A.1 OS=Homo sapiens GN=H2AFY PE=1 SV=4	H2AY_HUMAN	40 kDa	0.174545	0.792651	-1	0.664919	1	0.991804	1	0.998188	1	0.135312	1	0.537051	1	0.622901	1	0.892216	-1	0.830371	-1	0.999901	-1	0
Keratin, type II cytoskeletal 7 OS=Homo sapiens GN=KRT7 PE=4 SV=1	F5GZD1_HUMAN	45 kDa	0.000250201	0.0192994	-1	0.908666	-1	0.78761	-1	0.999304	-1	0.0563668	1	0.078676	1	0.025855	1	0.998727	-1	0.969469	1	0.894802	1	2
cDNA FLJ43122 fis, clone CTONG3003737, highly similar to Leucine-rich repeat-containing protein 15 OS=Homo sapiens PE=2 SV=1	B3KWI4_HUMAN (+1)	64 kDa	0.237649	0.987504	-1	0.994733	1	0.526657	1	0.998653	-1	0.899902	1	0.256271	1	0.999488	1	0.767935	1	0.961598	-1	0.362654	-1	0
Histone H2A type 2-A OS=Homo sapiens GN=HIST2H2AA3 PE=1 SV=3	H2A2A_HUMAN (+1)	14 kDa	4.5847e-07	0.966763	1	0.000456607	1	0.000716614	1	0.732548	1	0.00331274	1	0.00467807	1	0.976222	1	0.999962	-1	0.0180834	-1	0.0246794	-1	6
Histone H3 OS=Homo sapiens GN=H3F3A PE=2 SV=1	B2R4P9_HUMAN (+2)	15 kDa	0.0208399	0.826412	-1	0.837724	1	0.599218	-1	0.733865	1	0.234271	1	0.994976	-1	0.161297	1	0.107371	-1	0.99968	1	0.0687728	1	0
Histone H3.1 OS=Homo sapiens GN=HIST1H3A PE=1 SV=2	H31_HUMAN	15 kDa	0.000344759	0.0208337	-1	1	-1	0.995107	1	1	-1	0.0206812	1	0.0109591	1	0.0208401	1	0.995108	1	1	1	0.995108	-1	4
Protein FAM26D OS=Homo sapiens GN=FAM26D PE=1 SV=1	FA26D_HUMAN	35 kDa	0.00570015	0.379069	-1	0.360915	1	0.931879	1	0.864455	1	0.00690665	1	0.0909448	1	0.0606627	1	0.83098	-1	0.908637	-1	0.99973	1	1
Keratin-associated protein 9-1 OS=Homo sapiens GN=KRTAP9-1 PE=3 SV=1	KRA91_HUMAN	26 kDa	0.10481	0.0965675	-1	0.481605	-1	0.40154	-1	0.792661	-1	0.863901	1	0.916245	1	0.577605	1	0.999914	-1	0.984944	1	0.964312	1	0
cDNA, FLJ93005, highly similar to Homo sapiens tubulin, beta polypeptide (TUBB), mRNA OS=Homo sapiens PE=2 SV=1	B2R6L0_HUMAN (+1)	50 kDa	0.888885	0.999995	1	0.938835	1	0.938832	1	0.998845	1	0.955697	1	0.955696	1	0.999637	1	1	1	0.986949	-1	0.986949	-1	0
Fatty acid binding protein 4, adipocyte OS=Homo sapiens GN=FABP4 PE=3 SV=1	E7DVW4_HUMAN (+1)	15 kDa	0.999015	0.999979	-1	1	-1	0.999696	1	1	-1	0.999979	1	0.99845	1	0.999979	1	0.999696	1	1	1	0.999696	-1	0
Peroxiredoxin-6 OS=Homo sapiens GN=PRDX6 PE=1 SV=3	PRDX6_HUMAN	25 kDa	0.0909442	0.348858	-1	0.992816	1	1	1	0.957223	1	0.190094	1	0.348966	1	0.124438	1	0.992817	-1	0.998859	1	0.957233	1	0
Keratin-associated protein 10-10 OS=Homo sapiens GN=KRTAP10-10 PE=1 SV=1	KR10A_HUMAN	26 kDa	0.380562	0.783364	-1	1	-1	0.997237	1	0.920352	1	0.783409	1	0.605616	1	0.350037	1	0.997237	1	0.920355	1	0.986965	1	0
Galectin-7 OS=Homo sapiens GN=LGALS7 PE=1 SV=2	LEG7_HUMAN	15 kDa	0.019954	0.985107	-1	0.362712	-1	0.0214791	-1	0.362751	-1	0.68966	-1	0.0869289	-1	0.689667	-1	0.728434	-1	1	1	0.728399	1	1
Tubulin alpha-1B chain OS=Homo sapiens GN=TUBA1B PE=1 SV=1	TBA1B_HUMAN	50 kDa	0.218082	0.99818	1	0.912849	-1	0.816227	-1	0.381349	-1	0.776743	-1	0.640978	-1	0.22999	-1	0.999403	-1	0.878071	-1	0.951511	-1	0
Type II hair keratin 1 (Fragment) OS=Homo sapiens GN=KRTHB1 PE=2 SV=1	Q9NSB5_HUMAN	13 kDa	2.14156e-05	0.0181483	-1	0.700802	1	0.801757	-1	1	-1	0.00210247	1	0.106671	1	0.0182173	1	0.14165	-1	0.70077	-1	0.801788	1	3
Keratin, type I cytoskeletal 10 OS=Homo sapiens GN=KRT10 PE=1 SV=6	K1C10_HUMAN	59 kDa	0.019091	0.300318	-1	0.927618	-1	0.743532	1	0.927613	-1	0.720797	1	0.0405126	1	0.720751	1	0.291641	1	1	1	0.291485	-1	1
Keratin-associated protein 10-12 OS=Homo sapiens GN=KRTAP10-12 PE=1 SV=1	KR10C_HUMAN	25 kDa	0.534312	0.8192	-1	1	1	0.748673	-1	1	1	0.819222	1	0.999929	-1	0.819226	1	0.748703	-1	1	1	0.748674	1	0
Bleomycin hydrolase OS=Homo sapiens GN=BLMH PE=1 SV=1	BLMH_HUMAN	53 kDa	0.130536	0.911059	-1	0.984736	1	0.365643	-1	0.769496	-1	0.64219	1	0.863519	-1	0.997921	-1	0.144091	-1	0.447647	-1	0.96217	1	0
Annexin A2 OS=Homo sapiens GN=ANXA2 PE=1 SV=2	ANXA2_HUMAN	39 kDa	0.0112674	0.183857	-1	0.95868	1	0.772846	1	1	-1	0.0440962	1	0.0138371	1	0.183889	1	0.989283	1	0.958673	-1	0.772852	-1	2
Keratin-81-like protein OS=Homo sapiens PE=2 SV=3	KT81L_HUMAN	53 kDa	0.000358835	0.0024065	-1	0.430178	-1	0.0596604	-1	0.773587	-1	0.109099	1	0.557375	1	0.0350091	1	0.818546	-1	0.97965	1	0.485578	1	2
Keratin, type II cytoskeletal 2 epidermal OS=Homo sapiens GN=KRT2 PE=1 SV=2	K22E_HUMAN	65 kDa	0.0102734	0.00811513	-1	0.828909	-1	0.306492	-1	0.828905	-1	0.121906	1	0.53461	1	0.121989	1	0.902217	-1	1	-1	0.902224	1	1
Plakophilin-3 OS=Homo sapiens GN=PKP3 PE=1 SV=1	PKP3_HUMAN	87 kDa	0.137714	0.24337	-1	1	-1	0.850104	-1	1	-1	0.243472	1	0.787791	1	0.243372	1	0.850081	-1	1	-1	0.850104	1	0
ATP synthase subunit beta, mitochondrial OS=Homo sapiens GN=ATP5B PE=1 SV=3	ATPB_HUMAN	57 kDa	0.0300428	0.0421018	-1	0.901209	-1	0.207981	-1	0.901203	-1	0.266114	1	0.94105	1	0.266244	1	0.701583	-1	1	-1	0.701558	1	1
Galectin-3 OS=Homo sapiens GN=LGALS3 PE=1 SV=5	LEG3_HUMAN (+2)	26 kDa	0.718189	0.745573	-1	0.985321	-1	0.822699	-1	0.82269	-1	0.957873	1	0.999905	1	0.999905	1	0.981829	-1	0.981831	-1	1	-1	0
Actin, cytoplasmic 2 OS=Homo sapiens GN=ACTG1 PE=1 SV=1	ACTG_HUMAN (+1)	42 kDa	0.489124	0.970418	1	1	-1	0.841332	-1	0.982763	1	0.970412	-1	0.47765	-1	0.999987	-1	0.841331	-1	0.982759	1	0.5298	1	0
Heat shock-related 70 kDa protein 2 OS=Homo sapiens GN=HSPA2 PE=1 SV=1	HSP72_HUMAN	70 kDa	0.0226744	0.0310778	-1	0.688702	-1	0.128724	-1	0.688721	-1	0.400848	1	0.962923	1	0.400831	1	0.79304	-1	1	-1	0.79301	1	1
Histone 1, H1c OS=Homo sapiens GN=HIST1H1C PE=2 SV=1	A8K4I2_HUMAN (+1)	21 kDa	0.00382257	0.0784229	-1	0.546729	-1	0.00240903	-1	0.546734	-1	0.82863	1	0.772543	-1	0.828622	1	0.179468	-1	1	1	0.179384	1	1
Thioredoxin reductase 1, cytoplasmic OS=Homo sapiens GN=TXNRD1 PE=2 SV=1	B7Z2S5_HUMAN (+3)	60 kDa	9.81665e-06	0.00245267	-1	0.950173	1	0.999157	1	0.873833	1	0.00023999	1	0.00122425	1	0.000123813	1	0.989217	-1	0.99936	1	0.954089	1	4
				26		22		24		18		18		20		20		5		6		9
