# Supplementary material for: Human hair shaft proteomic profiling: individual differences, site specificity and cuticle analysis
Source: PeerJ. 2014 Aug 5;2:e506. doi: 10.7717/peerj.506 (PMC4137660; doi:10.7717/peerj.506)
Supplement: Table S4 [file peerj-02-506-s004.xlsx]

## Sheet: Sheet1
Supplemental Table S4. Pairwise comparisons of Kenyan samples
Identified Proteins	Accession	MW	Global P-Value Subject Effect	P-Value D2 - D1	Dir. Reg. D2 - D1	P-Value D3 - D1	Dir. Reg. D3 - D1	P-Value D4 - D1	Dir. Reg. D4 - D1	P-Value D5 - D1	Dir. Reg. D5 - D1	P-Value D3 - D2	Dir. Reg. D3 - D2	P-Value D4 - D2	Dir. Reg. D4 - D2	P-Value D5 - D2	Dir. Reg. D5 - D2	P-Value D4 - D3	Dir. Reg. D4 - D3	P-Value D5 - D3	Dir. Reg. D5 - D3	P-Value D5 - D4	Dir. Reg. D5 - D4
Keratin, type II cuticular Hb6 OS=Homo sapiens GN=KRT86 PE=1 SV=1	KRT86_HUMAN	53 kDa	0.00637443	0.9395	1	0.384714	1	0.776532	-1	0.633687	-1	0.841299	1	0.318921	-1	0.211014	-1	0.0358828	-1	0.0192604	-1	0.999234	-1
Keratin, type I cuticular Ha3-II OS=Homo sapiens GN=KRT33B PE=2 SV=3	KT33B_HUMAN	46 kDa	9.53888e-09	0.102553	1	0.000141849	1	0.999446	-1	0.805361	-1	0.263475	1	0.0595415	-1	0.00457277	-1	6.44784e-05	-1	1.15463e-06	-1	0.904138	-1
Keratin, type II cuticular Hb5 OS=Homo sapiens GN=KRT85 PE=1 SV=1	KRT85_HUMAN	56 kDa	0.0404743	0.995606	1	0.862887	1	0.976137	-1	0.283297	-1	0.974441	1	0.867795	-1	0.132223	-1	0.513766	-1	0.0276718	-1	0.643383	-1
Keratin, type I cuticular Ha1 OS=Homo sapiens GN=KRT31 PE=2 SV=3	K1H1_HUMAN	47 kDa	2.10881e-08	0.982377	-1	0.999953	1	0.00208153	-1	0.000112462	-1	0.963558	1	0.0112731	-1	0.000731932	-1	0.001336	-1	6.41507e-05	-1	0.887335	-1
Keratin, type I cuticular Ha4 OS=Homo sapiens GN=KRT34 PE=3 SV=1	C4AMA3_HUMAN	45 kDa	4.2535e-07	0.0886809	1	0.00145287	1	0.999878	1	0.741702	-1	0.649241	1	0.125128	-1	0.00273002	-1	0.00248223	-1	1.38778e-05	-1	0.649211	-1
Keratin-associated protein 9-9 OS=Homo sapiens GN=KRTAP9-9 PE=4 SV=1	C9JDV2_HUMAN	18 kDa	0.749682	0.995248	-1	0.999988	-1	0.731856	-1	0.980259	-1	0.998185	1	0.915103	-1	0.999783	-1	0.780146	-1	0.989289	-1	0.96218	1
Keratin, type II cuticular Hb3 OS=Homo sapiens GN=KRT83 PE=1 SV=2	KRT83_HUMAN	54 kDa	2.39232e-09	0.999725	1	0.000434114	1	0.349446	-1	0.938746	-1	0.000825945	1	0.257875	-1	0.874337	-1	7.77993e-07	-1	4.82932e-05	-1	0.806423	1
Keratin, type II cuticular Hb1 OS=Homo sapiens GN=KRT81 PE=1 SV=3	KRT81_HUMAN	55 kDa	0.00140551	0.989334	1	0.0386082	1	0.999917	-1	0.9496	-1	0.109905	1	0.972683	-1	0.755091	-1	0.0279284	-1	0.00702387	-1	0.976077	-1
Keratin, type II cuticular Hb2 OS=Homo sapiens GN=KRT82 PE=1 SV=3	KRT82_HUMAN	57 kDa	7.34636e-05	0.25532	-1	0.128469	1	0.547142	-1	0.993991	-1	0.000236378	1	0.986007	1	0.482743	1	0.00144167	-1	0.0476207	-1	0.797086	1
Keratin, type I cuticular Ha3-I OS=Homo sapiens GN=KRT33A PE=2 SV=2	KT33A_HUMAN	46 kDa	0.0283173	0.999755	-1	0.974562	1	0.151088	-1	0.6337	-1	0.935019	1	0.217641	-1	0.74516	-1	0.0347431	-1	0.274241	-1	0.892022	1
Keratin-associated protein 9-3 OS=Homo sapiens GN=KRTAP9-3 PE=1 SV=1	KRA93_HUMAN	17 kDa	0.101429	0.948264	1	0.191519	1	0.263925	1	0.990826	1	0.585716	1	0.695061	1	0.998712	-1	0.999794	-1	0.413782	-1	0.520789	-1
Keratin, type I cuticular Ha8 OS=Homo sapiens GN=KRT38 PE=2 SV=3	KRT38_HUMAN	50 kDa	1.06234e-17	0.0247647	-1	0.000173792	-1	4.67394e-06	-1	0.16517	1	0.514323	-1	0.0818093	-1	6.45458e-06	1	0.829759	-1	1.47392e-08	1	4.15013e-10	1
Keratin, type I cuticular Ha5 OS=Homo sapiens GN=KRT35 PE=2 SV=5	KRT35_HUMAN	50 kDa	7.14972e-06	0.944379	-1	0.998743	1	0.0198727	-1	0.000903628	-1	0.844011	1	0.136156	-1	0.011311	-1	0.00858353	-1	0.000336544	-1	0.877189	-1
Desmoplakin OS=Homo sapiens GN=DSP PE=1 SV=3	DESP_HUMAN	332 kDa	0.182109	0.895135	1	0.158415	1	0.977734	1	0.939429	1	0.611795	1	0.997518	-1	0.999918	-1	0.413008	-1	0.525903	-1	0.999712	1
Keratin-associated protein 3-1 OS=Homo sapiens GN=KRTAP3-1 PE=1 SV=1	KRA31_HUMAN	11 kDa	0.0286895	0.0881584	1	0.880647	1	0.998052	1	0.994201	-1	0.504329	-1	0.174967	-1	0.0306566	-1	0.969426	-1	0.662189	-1	0.953126	-1
Keratin-associated protein 2-4 OS=Homo sapiens GN=KRTAP2-4 PE=2 SV=1	KRA24_HUMAN	13 kDa	0.0307747	0.999193	1	0.973013	-1	0.0957018	-1	0.462287	-1	0.911949	-1	0.0526328	-1	0.320292	-1	0.322313	-1	0.831636	-1	0.912279	1
Keratin, type I cytoskeletal 39 OS=Homo sapiens GN=KRT39 PE=1 SV=2	K1C39_HUMAN	56 kDa	0.0559154	0.772273	1	0.74702	1	0.999893	-1	0.630211	-1	0.999999	1	0.68516	-1	0.0834938	-1	0.657321	-1	0.0748642	-1	0.721748	-1
Keratin, type I cuticular Ha2 OS=Homo sapiens GN=KRT32 PE=1 SV=3	K1H2_HUMAN	50 kDa	1.03113e-08	0.419968	-1	0.964242	1	0.000119765	-1	0.000707878	-1	0.122694	1	0.0449315	-1	0.138101	-1	5.1632e-06	-1	5.36163e-05	-1	0.990489	1
Histone H2A type 1-C OS=Homo sapiens GN=HIST1H2AC PE=1 SV=3	H2A1C_HUMAN	14 kDa	0.972593	0.993956	1	0.995768	1	0.957502	1	0.988818	1	1	-1	0.998561	1	0.999994	1	0.997696	1	0.999968	1	0.999546	-1
Keratin-associated protein 4-3 OS=Homo sapiens GN=KRTAP4-3 PE=2 SV=2	KRA43_HUMAN	21 kDa	0.00212774	0.51586	-1	0.211973	-1	0.0180744	-1	0.00471446	-1	0.979557	-1	0.498465	-1	0.247731	-1	0.835332	-1	0.565608	-1	0.990454	-1
V-set and immunoglobulin domain-containing protein 8 OS=Homo sapiens GN=VSIG8 PE=1 SV=1	VSIG8_HUMAN	44 kDa	5.17141e-07	0.966335	-1	0.0325392	1	0.0653856	-1	0.779423	-1	0.00465641	1	0.259689	-1	0.987163	-1	2.17465e-06	-1	0.000792234	-1	0.543706	1
Histone H2B type 1-N OS=Homo sapiens GN=HIST1H2BN PE=1 SV=3	H2B1N_HUMAN	14 kDa	7.9152e-05	0.798183	1	0.00195692	1	0.999991	1	0.0371255	1	0.0547065	1	0.837885	-1	0.387615	1	0.00269303	-1	0.874197	-1	0.0458496	1
Protein S100-A3 OS=Homo sapiens GN=S100A3 PE=1 SV=1	S10A3_HUMAN	12 kDa	1.95898e-10	2.4141e-09	-1	0.169262	-1	0.000131246	-1	0.69705	-1	0.000356656	1	0.245012	1	4.13199e-06	1	0.198417	-1	0.879697	1	0.017879	1
Keratin-associated protein 3-3 OS=Homo sapiens GN=KRTAP3-3 PE=1 SV=1	KRA33_HUMAN	10 kDa	0.0612644	0.940639	-1	0.129814	-1	0.685558	-1	0.117417	-1	0.482085	-1	0.981835	-1	0.453291	-1	0.813242	1	0.999999	-1	0.788684	-1
Selenium-binding protein 1 OS=Homo sapiens GN=SELENBP1 PE=1 SV=2	SBP1_HUMAN	52 kDa	0.0919811	0.947409	1	0.771982	1	0.100424	1	0.996883	1	0.992731	1	0.3877	1	0.994937	-1	0.653433	1	0.923497	-1	0.201487	-1
Junction plakoglobin OS=Homo sapiens GN=JUP PE=1 SV=3	PLAK_HUMAN	82 kDa	0.219422	0.652146	1	0.923483	1	0.985935	1	0.906746	-1	0.982317	-1	0.912807	-1	0.182541	-1	0.997979	-1	0.448818	-1	0.642411	-1
14-3-3 protein sigma OS=Homo sapiens GN=SFN PE=1 SV=1	1433S_HUMAN	28 kDa	0.00317317	0.856227	1	0.00265239	1	0.935897	1	0.744704	1	0.0576438	1	0.99951	-1	0.999534	1	0.0317163	-1	0.0987378	-1	0.99283	1
Keratin-associated protein 9-2 OS=Homo sapiens GN=KRTAP9-2 PE=1 SV=2	KRA92_HUMAN	18 kDa	0.106461	0.128104	-1	1	-1	0.993708	-1	0.993708	-1	0.128174	1	0.291414	1	0.291357	1	0.993708	-1	0.993707	-1	1	1
Desmoglein-4 OS=Homo sapiens GN=DSG4 PE=1 SV=1	DSG4_HUMAN	114 kDa	0.00600219	0.0101455	1	0.131076	1	0.0172699	1	0.430034	1	0.857736	-1	0.999752	-1	0.461097	-1	0.926534	1	0.962223	-1	0.576606	-1
Keratin-associated protein 11-1 OS=Homo sapiens GN=KRTAP11-1 PE=1 SV=1	KR111_HUMAN	17 kDa	2.37297e-13	0.236016	-1	0.642059	-1	2.88645e-05	-1	4.81342e-08	-1	0.9551	1	0.0292411	-1	8.33574e-05	-1	0.00373121	-1	4.84968e-06	-1	0.179938	-1
Keratin-associated protein 9-8 OS=Homo sapiens GN=KRTAP9-8 PE=2 SV=2	KRA98_HUMAN	17 kDa	0.0125627	0.425716	1	0.0523327	1	0.011944	1	0.316805	1	0.819217	1	0.483803	1	0.999657	1	0.981109	1	0.904427	-1	0.609058	-1
Keratin-associated protein 9-4 OS=Homo sapiens GN=KRTAP9-4 PE=2 SV=2	KRA94_HUMAN	16 kDa	0.110107	0.387732	1	0.972887	1	0.997935	1	0.90936	-1	0.76648	-1	0.58124	-1	0.0703398	-1	0.998185	-1	0.581239	-1	0.765945	-1
Keratin-associated protein 9-7 OS=Homo sapiens GN=KRTAP9-7 PE=3 SV=1	KRA97_HUMAN	18 kDa	0.0624622	0.817892	1	0.948141	1	0.977461	1	0.0549802	1	0.996936	-1	0.987563	-1	0.453923	1	0.999878	-1	0.265114	1	0.200333	1
Putative keratin-associated protein 10-like ENSP00000375147 OS=Homo sapiens PE=3 SV=1	KR10D_HUMAN	54 kDa	2.38483e-12	0.933906	-1	0.786928	1	0.0296197	-1	3.70035e-07	-1	0.310012	1	0.193451	-1	1.13939e-05	-1	0.000727369	-1	2.18992e-09	-1	0.0207484	-1
Dual specificity protein phosphatase 14 OS=Homo sapiens GN=DUSP14 PE=1 SV=1	DUS14_HUMAN (+1)	22 kDa	0.427134	0.989072	-1	0.693895	-1	0.978072	1	0.999995	-1	0.923839	-1	0.828389	1	0.993827	1	0.34178	1	0.733702	1	0.967335	-1
Keratin-associated protein 13-2 OS=Homo sapiens GN=KRTAP13-2 PE=1 SV=1	KR132_HUMAN	19 kDa	3.00944e-05	0.481883	1	0.331975	-1	0.0229783	-1	0.555782	-1	0.00461403	-1	4.70304e-05	-1	0.0156564	-1	0.787768	-1	0.996221	1	0.563209	1
Plakophilin-1 OS=Homo sapiens GN=PKP1 PE=1 SV=2	PKP1_HUMAN	83 kDa	5.97341e-12	0.658368	1	0.00586558	1	0.9332	-1	0.000973525	-1	0.22734	1	0.203916	-1	1.45985e-06	-1	0.000280338	-1	3.99414e-12	-1	0.0152695	-1
Keratin-associated protein 7-1 OS=Homo sapiens GN=KRTAP7-1 PE=2 SV=2	KRA71_HUMAN	9 kDa	6.08538e-06	0.0200131	-1	0.000399286	-1	0.0200647	-1	0.00698516	-1	0.336424	-1	1	-1	0.99256	-1	0.336283	1	0.572286	1	0.992559	-1
Keratin, type I cytoskeletal 40 OS=Homo sapiens GN=KRT40 PE=1 SV=2	K1C40_HUMAN	48 kDa	0.568817	0.993442	-1	0.971115	1	0.99999	1	0.791959	1	0.83619	1	0.987191	1	0.538683	1	0.982673	-1	0.986597	1	0.83296	1
Histone H4 OS=Homo sapiens GN=HIST1H4L PE=2 SV=1	B2R4R0_HUMAN (+2)	11 kDa	0.510623	0.529969	1	0.96641	1	0.999965	1	0.872595	1	0.894808	-1	0.601603	-1	0.975734	-1	0.983145	-1	0.997972	1	0.91483	1
Keratin-associated protein 9-6 OS=Homo sapiens GN=KRTAP9-6 PE=3 SV=1	KRA96_HUMAN	17 kDa	0.00930076	0.583676	1	0.962598	1	0.706875	-1	0.497146	-1	0.929157	-1	0.0572436	-1	0.0242689	-1	0.304622	-1	0.165655	-1	0.997235	-1
Keratin-associated protein 13-1 OS=Homo sapiens GN=KRTAP13-1 PE=2 SV=2	KR131_HUMAN	18 kDa	2.41083e-14	1.12996e-06	1	0.829021	-1	0.516459	1	9.30229e-06	1	2.0825e-09	-1	0.00109175	-1	0.995708	-1	0.0690026	1	1.77862e-08	1	0.00423323	1
Keratin-associated protein 19-5 OS=Homo sapiens GN=KRTAP19-5 PE=1 SV=1	KR195_HUMAN	8 kDa	2.42483e-09	0.000441785	-1	0.000890517	-1	0.0019242	-1	0.997625	1	0.999288	1	0.990214	1	0.000128162	1	0.999383	1	0.000327951	1	0.000734909	1
Hephaestin-like protein 1 OS=Homo sapiens GN=HEPHL1 PE=2 SV=2	HPHL1_HUMAN	132 kDa	0.0220035	0.242736	1	0.455078	1	0.999893	1	0.940552	-1	0.995168	-1	0.315047	-1	0.0421237	-1	0.54914	-1	0.111313	-1	0.892273	-1
Protein-glutamine gamma-glutamyltransferase E OS=Homo sapiens GN=TGM3 PE=1 SV=4	TGM3_HUMAN	77 kDa	0.00839965	0.994473	1	0.115593	-1	0.889921	1	0.857227	-1	0.043265	-1	0.985701	1	0.63098	-1	0.00984836	1	0.60754	1	0.315773	-1
Glyceraldehyde-3-phosphate dehydrogenase OS=Homo sapiens GN=GAPDH PE=1 SV=3	G3P_HUMAN	36 kDa	0.727642	0.999968	1	0.99154	-1	0.999968	1	0.881442	1	0.980845	-1	1	-1	0.921007	1	0.980849	1	0.637926	1	0.921009	1
Keratin, type I cuticular Ha7 OS=Homo sapiens GN=KRT37 PE=2 SV=3	KRT37_HUMAN	50 kDa	1.35956e-15	0.999991	1	0.264917	-1	0.999991	1	2.24122e-06	1	0.231729	-1	1	-1	2.59744e-06	1	0.231694	1	3.73979e-09	1	1.33873e-06	1
Calmodulin-like protein 3 OS=Homo sapiens GN=CALML3 PE=1 SV=2	CALL3_HUMAN	17 kDa	0.00134999	0.737675	1	0.938082	1	0.999977	1	0.0613171	-1	0.991252	-1	0.793699	-1	0.00205607	-1	0.962033	-1	0.00798689	-1	0.0482766	-1
Core histone macro-H2A.1 OS=Homo sapiens GN=H2AFY PE=1 SV=4	H2AY_HUMAN	40 kDa	0.00293676	0.995975	-1	0.0123724	-1	0.999525	1	0.984973	-1	0.0318117	-1	0.977261	1	0.999876	-1	0.00662539	1	0.0459968	1	0.947649	-1
Keratin, type II cytoskeletal 7 OS=Homo sapiens GN=KRT7 PE=4 SV=1	F5GZD1_HUMAN	45 kDa	0.301377	0.958963	-1	0.900584	-1	0.998157	-1	0.277659	-1	0.999603	-1	0.995224	1	0.653205	-1	0.976355	1	0.769124	-1	0.426882	-1
cDNA FLJ43122 fis, clone CTONG3003737, highly similar to Leucine-rich repeat-containing protein 15 OS=Homo sapiens PE=2 SV=1	B3KWI4_HUMAN (+1)	64 kDa	0.814664	0.999375	-1	0.784249	-1	0.999375	-1	0.999375	-1	0.890856	-1	1	-1	1	-1	0.890867	1	0.890833	1	1	1
Histone H2A type 2-A OS=Homo sapiens GN=HIST2H2AA3 PE=1 SV=3	H2A2A_HUMAN (+1)	14 kDa	0.00299908	0.54119	-1	0.0092472	-1	0.999989	1	0.779209	-1	0.313852	-1	0.488974	1	0.995061	1	0.00752556	1	0.156153	1	0.732282	-1
Histone H3 OS=Homo sapiens GN=H3F3A PE=2 SV=1	B2R4P9_HUMAN (+2)	15 kDa	0.778552	0.999994	1	1	-1	0.999994	1	0.844831	-1	0.999994	-1	1	-1	0.810016	-1	0.999994	1	0.844824	-1	0.810004	-1
Histone H3.1 OS=Homo sapiens GN=HIST1H3A PE=1 SV=2	H31_HUMAN	15 kDa	0.956315	0.994556	-1	1	1	0.999992	1	0.979642	-1	0.994556	1	0.989335	1	0.999822	-1	0.999992	1	0.979641	-1	0.967588	-1
Protein FAM26D OS=Homo sapiens GN=FAM26D PE=1 SV=1	FA26D_HUMAN	35 kDa	0.0447557	0.977512	1	0.193131	-1	0.9934	1	0.999987	1	0.0567558	-1	0.999843	-1	0.987587	-1	0.0819536	1	0.164257	1	0.997272	-1
Keratin-associated protein 9-1 OS=Homo sapiens GN=KRTAP9-1 PE=3 SV=1	KRA91_HUMAN	26 kDa	0.000198122	0.903279	1	0.68496	-1	0.984666	-1	0.00555564	-1	0.191855	-1	0.625413	-1	0.000403175	-1	0.933797	1	0.161845	-1	0.0254594	-1
cDNA, FLJ93005, highly similar to Homo sapiens tubulin, beta polypeptide (TUBB), mRNA OS=Homo sapiens PE=2 SV=1	B2R6L0_HUMAN (+1)	50 kDa	0.000866558	0.879279	1	0.886639	-1	0.235262	1	0.367984	-1	0.342167	-1	0.785369	1	0.0535977	-1	0.0274168	1	0.896222	-1	0.00167965	-1
Fatty acid binding protein 4, adipocyte OS=Homo sapiens GN=FABP4 PE=3 SV=1	E7DVW4_HUMAN (+1)	15 kDa	0.0316489	0.998527	1	0.108871	-1	0.99998	1	0.784762	-1	0.0566991	-1	0.999709	-1	0.614083	-1	0.0880775	1	0.658549	1	0.730467	-1
Peroxiredoxin-6 OS=Homo sapiens GN=PRDX6 PE=1 SV=3	PRDX6_HUMAN	25 kDa	9.39287e-06	0.999884	1	0.143704	-1	0.0720472	1	0.602389	-1	0.102509	-1	0.103698	1	0.505229	-1	1.85419e-05	1	0.90249	1	0.000810515	-1
Keratin-associated protein 10-10 OS=Homo sapiens GN=KRTAP10-10 PE=1 SV=1	KR10A_HUMAN	26 kDa	0.0517198	0.914625	-1	0.21276	-1	0.991923	-1	0.944727	1	0.659392	-1	0.994069	1	0.512973	1	0.417818	1	0.048355	1	0.76011	1
Galectin-7 OS=Homo sapiens GN=LGALS7 PE=1 SV=2	LEG7_HUMAN	15 kDa	0.0012374	0.99636	1	0.691363	-1	0.99995	1	0.0116841	-1	0.462635	-1	0.999272	-1	0.00387929	-1	0.615063	1	0.262517	-1	0.00809428	-1
Tubulin alpha-1B chain OS=Homo sapiens GN=TUBA1B PE=1 SV=1	TBA1B_HUMAN	50 kDa	0.599056	0.988582	-1	0.932716	-1	0.999982	1	0.674209	-1	0.998052	-1	0.977954	1	0.915189	-1	0.902127	1	0.982762	-1	0.615604	-1
Type II hair keratin 1 (Fragment) OS=Homo sapiens GN=KRTHB1 PE=2 SV=1	Q9NSB5_HUMAN	13 kDa	0.0143363	0.986082	-1	0.97835	1	0.999978	1	0.068451	-1	0.813359	1	0.973263	1	0.201004	-1	0.989271	-1	0.0158772	-1	0.0542872	-1
Keratin, type I cytoskeletal 10 OS=Homo sapiens GN=KRT10 PE=1 SV=6	K1C10_HUMAN	59 kDa	0.00358799	0.372875	1	0.90265	-1	0.976982	1	0.37396	-1	0.0736489	-1	0.726921	-1	0.00883639	-1	0.594442	1	0.867271	-1	0.142147	-1
Keratin-associated protein 10-12 OS=Homo sapiens GN=KRTAP10-12 PE=1 SV=1	KR10C_HUMAN	25 kDa	0.0114126	0.98274	-1	0.342536	-1	0.999973	1	0.0453055	-1	0.673144	-1	0.967042	1	0.154033	-1	0.288875	1	0.857363	-1	0.0346705	-1
Bleomycin hydrolase OS=Homo sapiens GN=BLMH PE=1 SV=1	BLMH_HUMAN	53 kDa	0.0318397	0.985465	-1	0.692304	-1	0.999977	1	0.0633233	-1	0.934579	-1	0.97211	1	0.190955	-1	0.630219	1	0.60927	-1	0.0495965	-1
Annexin A2 OS=Homo sapiens GN=ANXA2 PE=1 SV=2	ANXA2_HUMAN	39 kDa	0.00778767	0.999983	-1	0.145854	-1	0.999984	1	0.111976	-1	0.174657	-1	0.999742	1	0.135301	-1	0.120978	1	0.999929	-1	0.0920325	-1
Keratin-81-like protein OS=Homo sapiens PE=2 SV=3	KT81L_HUMAN	53 kDa	0.46938	0.999995	-1	0.907268	-1	0.999995	1	0.603909	-1	0.929122	-1	0.999924	1	0.645186	-1	0.882287	1	0.97647	-1	0.562977	-1
Keratin, type II cytoskeletal 2 epidermal OS=Homo sapiens GN=KRT2 PE=1 SV=2	K22E_HUMAN	65 kDa	0.000106625	0.289058	1	0.282613	-1	0.999991	1	0.235322	-1	0.0028463	-1	0.327959	-1	0.00207654	-1	0.248366	1	0.999961	-1	0.205303	-1
Plakophilin-3 OS=Homo sapiens GN=PKP3 PE=1 SV=1	PKP3_HUMAN	87 kDa	0.484097	0.99999	-1	0.72755	-1	0.99999	1	0.782354	-1	0.773657	-1	0.999841	1	0.82439	-1	0.679343	1	0.999979	1	0.737315	-1
ATP synthase subunit beta, mitochondrial OS=Homo sapiens GN=ATP5B PE=1 SV=3	ATPB_HUMAN	57 kDa	0.667214	0.98647	-1	0.707195	-1	0.999979	1	0.998192	-1	0.938726	-1	0.973984	1	0.999586	1	0.646822	1	0.865565	1	0.9946	-1
Galectin-3 OS=Homo sapiens GN=LGALS3 PE=1 SV=5	LEG3_HUMAN (+2)	26 kDa	4.8301e-08	0.882275	1	0.043205	-1	0.756189	1	0.00257185	-1	0.00260343	-1	0.999055	1	7.72549e-05	-1	0.00105848	1	0.872296	-1	2.50956e-05	-1
Actin, cytoplasmic 2 OS=Homo sapiens GN=ACTG1 PE=1 SV=1	ACTG_HUMAN (+1)	42 kDa	0.0128747	0.989891	-1	0.150571	-1	0.999984	1	0.115789	-1	0.344471	-1	0.980421	1	0.280293	-1	0.125237	1	0.99993	-1	0.0954948	-1
Heat shock-related 70 kDa protein 2 OS=Homo sapiens GN=HSPA2 PE=1 SV=1	HSP72_HUMAN	70 kDa	0.0244948	0.982555	-1	0.992662	-1	0.999972	1	0.0440358	-1	0.999965	1	0.966695	1	0.151721	-1	0.98333	1	0.120327	-1	0.0336956	-1
Histone 1, H1c OS=Homo sapiens GN=HIST1H1C PE=2 SV=1	A8K4I2_HUMAN (+1)	21 kDa	0.0377648	0.985134	-1	0.914631	-1	0.999977	1	0.0605742	-1	0.997439	-1	0.971491	1	0.185788	-1	0.877036	1	0.329689	-1	0.0479529	-1
Thioredoxin reductase 1, cytoplasmic OS=Homo sapiens GN=TXNRD1 PE=2 SV=1	B7Z2S5_HUMAN (+3)	60 kDa	0.0128747	0.989891	-1	0.150445	-1	0.999984	1	0.115849	-1	0.344407	-1	0.980422	1	0.280201	-1	0.125107	1	0.99993	-1	0.0953445	-1
