# Supplementary material for: Human hair shaft proteomic profiling: individual differences, site specificity and cuticle analysis
Source: PeerJ. 2014 Aug 5;2:e506. doi: 10.7717/peerj.506 (PMC4137660; doi:10.7717/peerj.506)
Supplement: Table S7 [file peerj-02-506-s007.xlsx]

## Sheet: Sheet1
Supplemental Table S7. Pairwise comparisons of samples from different body sites among Caucasian subjects
Identified Proteins	Accession	MW	Global P-Value Site Effect	P-Value Facial - Axillary	Dir. Reg. Facial - Axillary	P-Value Pubic - Axillary	Dir. Reg. Pubic - Axillary	P-Value Scalp - Axillary	Dir. Reg. Scalp - Axillary	P-Value Pubic - Facial	Dir. Reg. Pubic - Facial	P-Value Scalp - Facial	Dir. Reg. Scalp - Facial	P-Value Scalp - Pubic	Dir. Reg. Scalp - Pubic
sp|O76015|KRT38_HUMAN Keratin, type I cuticular Ha8 OS=Homo sapiens GN=KRT38 PE=2...	sp|O76015|KRT38_HUMAN	50 kDa	1.70832e-28	1.26679e-05	-1	0.997846	-1	0	-1	1.97707e-05	1	0.00145608	-1	0	-1
sp|Q8IUC0|KR131_HUMAN Keratin-associated protein 13-1 OS=Homo sapiens GN=KRTAP13-1...	sp|Q8IUC0|KR131_HUMAN	18 kDa	1.74769e-13	0.924867	-1	0.0336727	1	4.59362e-07	-1	0.00615031	1	1.40333e-05	-1	1.37668e-14	-1
sp|O76014|KRT37_HUMAN Keratin, type I cuticular Ha7 OS=Homo sapiens GN=KRT37 PE=2...	sp|O76014|KRT37_HUMAN	50 kDa	2.04888e-11	1.70532e-06	-1	0.871313	-1	1.27027e-07	-1	1.1752e-05	1	0.153574	-1	4.60344e-07	-1
sp|Q8IUC1|KR111_HUMAN Keratin-associated protein 11-1 OS=Homo sapiens GN=KRTAP11-1...	sp|Q8IUC1|KR111_HUMAN	17 kDa	6.76545e-11	0.00845677	1	0.060735	1	0.131031	-1	0.883834	-1	3.99205e-10	-1	1.24825e-07	-1
sp|Q3LI72|KR195_HUMAN Keratin-associated protein 19-5 OS=Homo sapiens GN=KRTAP19-5...	sp|Q3LI72|KR195_HUMAN	8 kDa	1.41616e-08	0.517844	-1	0.0556064	1	0.00364249	-1	0.00194709	1	0.302611	-1	1.10911e-08	-1
sp|P15090|FABP4_HUMAN Fatty acid-binding protein, adipocyte OS=Homo sapiens GN=FABP4...	sp|P15090|FABP4_HUMAN	15 kDa	4.3434e-07	1.06214e-06	1	0.000692174	1	1	-1	0.00495388	-1	1	-1	1	-1
sp|Q52LG2|KR132_HUMAN Keratin-associated protein 13-2 OS=Homo sapiens GN=KRTAP13-2...	sp|Q52LG2|KR132_HUMAN	19 kDa	3.26856e-06	0.999222	1	0.245324	1	0.0165401	-1	0.303308	1	0.0098787	-1	4.39669e-07	-1
sp|P06576|ATPB_HUMAN ATP synthase subunit beta, mitochondrial OS=Homo sapiens GN=ATP5B...	sp|P06576|ATPB_HUMAN	57 kDa	0.000194631	0.151851	1	0.890548	-1	0.0843278	-1	0.0599226	-1	0.000927564	-1	0.33096	-1
tr|B5MDD6|B5MDD6_HUMAN Keratin-associated protein 9-9 OS=Homo sapiens GN=KRTAP9-9...	tr|B5MDD6|B5MDD6_HUMAN	18 kDa	0.000199432	0.549288	-1	0.986995	-1	0.0939432	1	0.756602	1	0.000619487	1	0.0342703	1
sp|A8MTY7|KRA97_HUMAN Keratin-associated protein 9-7 OS=Homo sapiens GN=KRTAP9-7...	sp|A8MTY7|KRA97_HUMAN	18 kDa	0.000212548	0.32184	-1	0.987968	1	0.0934244	1	0.184743	1	0.000557474	1	0.198388	1
sp|P04406|G3P_HUMAN Glyceraldehyde-3-phosphate dehydrogenase OS=Homo sapiens GN=GAPDH...	sp|P04406|G3P_HUMAN	36 kDa	0.00101828	0.0778692	1	0.554172	1	0.937361	-1	0.665275	-1	0.000791812	-1	0.0972749	-1
sp|Q13228|SBP1_HUMAN Selenium-binding protein 1 OS=Homo sapiens GN=SELENBP1 PE=1...	sp|Q13228|SBP1_HUMAN	52 kDa	0.00107307	0.959187	-1	0.690802	-1	0.00208277	-1	0.931732	-1	0.0184954	-1	0.143418	-1
tr|I3L2N9|I3L2N9_HUMAN Uncharacterized protein OS=Homo sapiens PE=3 SV=1	tr|I3L2N9|I3L2N9_HUMAN	45 kDa	0.00272336	0.563298	-1	0.692794	-1	0.422559	1	0.99688	1	0.0131257	1	0.0264885	1
sp|Q9BYQ0|KRA98_HUMAN Keratin-associated protein 9-8 OS=Homo sapiens GN=KRTAP9-8...	sp|Q9BYQ0|KRA98_HUMAN	17 kDa	0.00459247	0.991042	1	0.972539	1	0.0354727	1	0.999035	1	0.0800552	1	0.113719	1
sp|Q9BYQ2|KRA94_HUMAN Keratin-associated protein 9-4 OS=Homo sapiens GN=KRTAP9-4...	sp|Q9BYQ2|KRA94_HUMAN	16 kDa	0.00619601	0.997891	1	0.998408	-1	0.0793511	1	0.985792	-1	0.124308	1	0.0515442	1
sp|Q5VU13|VSIG8_HUMAN V-set and immunoglobulin domain-containing protein 8 OS=Homo...	sp|Q5VU13|VSIG8_HUMAN	44 kDa	0.00626442	0.999854	1	0.957137	1	0.0924464	-1	0.972594	1	0.0731201	-1	0.015062	-1
sp|O75367|H2AY_HUMAN Core histone macro-H2A.1 OS=Homo sapiens GN=H2AFY PE=1 SV=4	sp|O75367|H2AY_HUMAN	40 kDa	0.00634939	0.538747	1	0.59976	-1	0.106476	1	0.0986707	-1	0.820326	1	0.0162113	1
sp|P30041|PRDX6_HUMAN Peroxiredoxin-6 OS=Homo sapiens GN=PRDX6 PE=1 SV=3	sp|P30041|PRDX6_HUMAN	25 kDa	0.00755017	0.272536	1	0.713368	1	0.840243	-1	0.859036	-1	0.00577603	-1	0.110879	-1
sp|P00338|LDHA_HUMAN L-lactate dehydrogenase A chain OS=Homo sapiens GN=LDHA PE=1...	sp|P00338|LDHA_HUMAN	37 kDa	0.0085709	0.0260426	1	0.912299	1	1	-1	0.0461709	-1	1	-1	1	-1
sp|P51178|PLCD1_HUMAN 1-phosphatidylinositol 4,5-bisphosphate phosphodiesterase delta-1...	sp|P51178|PLCD1_HUMAN	86 kDa	0.00981886	0.391987	1	1	-1	0.163049	-1	1	-1	0.00313973	-1	1	1
sp|P15924|DESP_HUMAN Desmoplakin OS=Homo sapiens GN=DSP PE=1 SV=3	sp|P15924|DESP_HUMAN	332 kDa	0.0180292	0.144136	1	0.959081	1	0.97365	-1	0.356999	-1	0.00983153	-1	0.719331	-1
sp|O76009|KT33A_HUMAN Keratin, type I cuticular Ha3-I OS=Homo sapiens GN=KRT33A PE=2...	sp|O76009|KT33A_HUMAN	46 kDa	0.0252903	0.99886	-1	0.958421	-1	0.252045	1	0.984578	-1	0.182695	1	0.0740638	1
sp|P27482|CALL3_HUMAN Calmodulin-like protein 3 OS=Homo sapiens GN=CALML3 PE=1 SV=2	sp|P27482|CALL3_HUMAN	17 kDa	0.0253385	0.653017	1	0.472288	1	0.858024	-1	0.991207	1	0.0998732	-1	0.0381156	-1
sp|A8MVA2|KRA96_HUMAN Keratin-associated protein 9-6 OS=Homo sapiens GN=KRTAP9-6...	sp|A8MVA2|KRA96_HUMAN	17 kDa	0.0280543	0.0510785	-1	0.763912	-1	0.0619861	-1	0.350936	1	0.840479	1	0.605423	-1
sp|P31947|1433S_HUMAN 14-3-3 protein sigma OS=Homo sapiens GN=SFN PE=1 SV=1	sp|P31947|1433S_HUMAN	28 kDa	0.0312919	0.218848	1	0.300339	1	0.999477	1	0.997806	-1	0.0850305	-1	0.146176	-1
sp|P47929|LEG7_HUMAN Galectin-7 OS=Homo sapiens GN=LGALS7 PE=1 SV=2	sp|P47929|LEG7_HUMAN	15 kDa	0.0349786	0.874849	1	0.556714	-1	0.345251	-1	0.194342	-1	0.0418506	-1	0.99987	1
sp|Q8TF66|LRC15_HUMAN Leucine-rich repeat-containing protein 15 OS=Homo sapiens GN=LRRC15...	sp|Q8TF66|LRC15_HUMAN	64 kDa	0.0409523	0.999783	1	0.625125	-1	0.0953233	-1	0.572567	-1	0.0746701	-1	0.872646	-1
sp|Q6MZM0|HPHL1_HUMAN Hephaestin-like protein 1 OS=Homo sapiens GN=HEPHL1 PE=2 SV=2	sp|Q6MZM0|HPHL1_HUMAN	132 kDa	0.0474588	0.993449	-1	0.995969	1	0.145738	-1	0.961213	1	0.285753	-1	0.0754374	-1
sp|Q14533|KRT81_HUMAN Keratin, type II cuticular Hb1 OS=Homo sapiens GN=KRT81 PE=1...	sp|Q14533|KRT81_HUMAN	55 kDa	0.0565487	0.997327	1	0.980858	-1	0.185422	-1	0.938358	-1	0.109571	-1	0.42056	-1
sp|O43790|KRT86_HUMAN Keratin, type II cuticular Hb6 OS=Homo sapiens GN=KRT86 PE=1...	sp|O43790|KRT86_HUMAN	53 kDa	0.0652028	0.606736	-1	0.983956	-1	0.0896263	-1	0.819513	1	0.839595	-1	0.228791	-1
sp|P14923|PLAK_HUMAN Junction plakoglobin OS=Homo sapiens GN=JUP PE=1 SV=3	sp|P14923|PLAK_HUMAN	82 kDa	0.0708757	0.519791	1	0.914224	1	0.875404	-1	0.889249	-1	0.0578019	-1	0.386469	-1
sp|P78385|KRT83_HUMAN Keratin, type II cuticular Hb3 OS=Homo sapiens GN=KRT83 PE=1...	sp|P78385|KRT83_HUMAN	54 kDa	0.0711479	0.999895	-1	0.999999	1	0.213468	-1	0.999801	1	0.249048	-1	0.204857	-1
sp|P07355|ANXA2_HUMAN Annexin A2 OS=Homo sapiens GN=ANXA2 PE=1 SV=2	sp|P07355|ANXA2_HUMAN	39 kDa	0.075133	0.232426	1	0.372971	1	0.944216	1	0.985713	-1	0.146778	-1	0.350845	-1
sp|O76013|KRT36_HUMAN Keratin, type I cuticular Ha6 OS=Homo sapiens GN=KRT36 PE=1...	sp|O76013|KRT36_HUMAN	52 kDa	0.0853045	1	1	1	1	1	1	0.999998	-1	0.0514995	-1	0.0532116	-1
sp|Q9Y4K1|AIM1_HUMAN Absent in melanoma 1 protein OS=Homo sapiens GN=AIM1 PE=1 SV=3	sp|Q9Y4K1|AIM1_HUMAN	189 kDa	0.0946074	1	1	1	1	1	1	0.909184	1	0.215242	-1	0.0434465	-1
sp|Q5JW98|FA26D_HUMAN Protein FAM26D OS=Homo sapiens GN=FAM26D PE=1 SV=1	sp|Q5JW98|FA26D_HUMAN	35 kDa	0.123889	0.999808	1	0.44276	-1	0.290527	-1	0.407719	-1	0.255391	-1	0.989603	1
tr|I3L377|I3L377_HUMAN Keratin-associated protein 9-2 OS=Homo sapiens GN=KRTAP9-2...	tr|I3L377|I3L377_HUMAN	17 kDa	0.130213	0.998279	1	0.952907	1	0.471073	-1	0.984425	1	0.341443	-1	0.144923	-1
tr|I3L160|I3L160_HUMAN Keratin-associated protein 9-2 OS=Homo sapiens GN=KRTAP9-2...	tr|I3L160|I3L160_HUMAN	18 kDa	0.132631	0.436013	-1	0.1942	-1	0.946341	-1	0.960399	-1	0.577679	1	0.252301	1
sp|P16403|H12_HUMAN Histone H1.2 OS=Homo sapiens GN=HIST1H1C PE=1 SV=2	sp|P16403|H12_HUMAN	21 kDa	0.148209	0.778169	1	0.82475	1	0.819963	-1	0.999653	-1	0.15685	-1	0.196646	-1
tr|E9PKE3|E9PKE3_HUMAN Heat shock cognate 71 kDa protein OS=Homo sapiens GN=HSPA8...	tr|E9PKE3|E9PKE3_HUMAN	69 kDa	0.156813	0.725896	1	0.999936	1	0.735239	-1	0.754424	-1	0.108376	-1	0.696481	-1
sp|Q92764|KRT35_HUMAN Keratin, type I cuticular Ha5 OS=Homo sapiens GN=KRT35 PE=2...	sp|Q92764|KRT35_HUMAN	50 kDa	0.158703	0.670664	1	0.277197	1	0.992903	1	0.907961	1	0.669051	-1	0.193056	-1
sp|Q14525|KT33B_HUMAN Keratin, type I cuticular Ha3-II OS=Homo sapiens GN=KRT33B...	sp|Q14525|KT33B_HUMAN	46 kDa	0.160853	0.966821	1	0.998262	-1	0.343469	1	0.921148	-1	0.688869	1	0.242398	1
sp|P63261|ACTG_HUMAN Actin, cytoplasmic 2 OS=Homo sapiens GN=ACTG1 PE=1 SV=1	sp|P63261|ACTG_HUMAN	42 kDa	0.172964	0.740602	1	0.571511	1	0.993666	-1	0.990537	1	0.38122	-1	0.206232	-1
sp|P13639|EF2_HUMAN Elongation factor 2 OS=Homo sapiens GN=EEF2 PE=1 SV=4	sp|P13639|EF2_HUMAN	95 kDa	0.1874	1	1	1	1	1	1	0.999333	-1	0.122575	-1	0.154563	-1
sp|P28838|AMPL_HUMAN Cytosol aminopeptidase OS=Homo sapiens GN=LAP3 PE=1 SV=3	sp|P28838|AMPL_HUMAN	56 kDa	0.208116	1	1	1	1	1	1	0.999764	1	0.199211	-1	0.169044	-1
sp|P37802|TAGL2_HUMAN Transgelin-2 OS=Homo sapiens GN=TAGLN2 PE=1 SV=3	sp|P37802|TAGL2_HUMAN	22 kDa	0.213922	1	1	1	1	1	1	0.714918	-1	0.131569	-1	0.762495	-1
sp|P62258|1433E_HUMAN 14-3-3 protein epsilon OS=Homo sapiens GN=YWHAE PE=1 SV=1	sp|P62258|1433E_HUMAN	29 kDa	0.225723	0.998227	1	0.995591	-1	0.277786	-1	0.978201	-1	0.196964	-1	0.422746	-1
sp|Q6A162|K1C40_HUMAN Keratin, type I cytoskeletal 40 OS=Homo sapiens GN=KRT40 PE=1...	sp|Q6A162|K1C40_HUMAN	48 kDa	0.235269	0.350316	1	0.201925	1	0.532021	1	0.987563	1	0.914385	-1	0.707672	-1
sp|Q6A163|K1C39_HUMAN Keratin, type I cytoskeletal 39 OS=Homo sapiens GN=KRT39 PE=1...	sp|Q6A163|K1C39_HUMAN	56 kDa	0.235742	0.978674	-1	0.540233	-1	0.264575	-1	0.782436	-1	0.55571	-1	0.999211	-1
sp|Q9BYR4|KRA43_HUMAN Keratin-associated protein 4-3 OS=Homo sapiens GN=KRTAP4-3...	sp|Q9BYR4|KRA43_HUMAN	21 kDa	0.239887	0.433381	-1	0.440738	-1	0.20717	-1	0.999999	1	0.999978	-1	0.999942	-1
sp|O60814|H2B1K_HUMAN Histone H2B type 1-K OS=Homo sapiens GN=HIST1H2BK PE=1 SV=3	sp|O60814|H2B1K_HUMAN (+7)	14 kDa	0.244617	0.938239	-1	0.89313	1	0.719729	-1	0.572334	1	0.988253	-1	0.204828	-1
sp|P62937|PPIA_HUMAN Peptidyl-prolyl cis-trans isomerase A OS=Homo sapiens GN=PPIA...	sp|P62937|PPIA_HUMAN (+2)	18 kDa	0.276272	0.999897	-1	0.922116	1	0.578595	-1	0.900531	1	0.628832	-1	0.199302	-1
sp|Q08188|TGM3_HUMAN Protein-glutamine gamma-glutamyltransferase E OS=Homo sapiens...	sp|Q08188|TGM3_HUMAN	77 kDa	0.292285	0.320581	1	0.993501	1	0.901312	1	0.465321	-1	0.456108	-1	0.981812	1
sp|Q9BYR7|KRA32_HUMAN Keratin-associated protein 3-2 OS=Homo sapiens GN=KRTAP3-2...	sp|Q9BYR7|KRA32_HUMAN	10 kDa	0.294172	0.744554	1	0.914857	1	0.268761	1	0.984192	-1	0.919373	1	0.711954	1
sp|P60174|TPIS_HUMAN Triosephosphate isomerase OS=Homo sapiens GN=TPI1 PE=1 SV=3	sp|P60174|TPIS_HUMAN	31 kDa	0.30575	0.211292	1	0.709395	1	1	-1	0.709237	-1	1	-1	1	-1
sp|A8MUX0|KR161_HUMAN Keratin-associated protein 16-1 OS=Homo sapiens GN=KRTAP16-1...	sp|A8MUX0|KR161_HUMAN	54 kDa	0.305807	0.999605	1	0.999329	1	0.565257	-1	0.999997	1	0.482053	-1	0.468433	-1
sp|Q9NSB4|KRT82_HUMAN Keratin, type II cuticular Hb2 OS=Homo sapiens GN=KRT82 PE=1...	sp|Q9NSB4|KRT82_HUMAN	57 kDa	0.306691	0.964916	1	0.269381	1	0.836494	1	0.536946	1	0.993404	1	0.500132	-1
sp|Q13867|BLMH_HUMAN Bleomycin hydrolase OS=Homo sapiens GN=BLMH PE=1 SV=1	sp|Q13867|BLMH_HUMAN	53 kDa	0.317013	0.56523	-1	0.836728	-1	0.272103	-1	0.95629	1	0.999748	-1	0.877798	-1
sp|P60371|KR106_HUMAN Keratin-associated protein 10-6 OS=Homo sapiens GN=KRTAP10-6...	sp|P60371|KR106_HUMAN	37 kDa	0.340606	1	1	1	1	1	1	0.615706	1	0.981848	-1	0.224179	-1
sp|Q9BYQ3|KRA93_HUMAN Keratin-associated protein 9-3 OS=Homo sapiens GN=KRTAP9-3...	sp|Q9BYQ3|KRA93_HUMAN	17 kDa	0.344148	0.783205	-1	0.425884	-1	0.993596	-1	0.937085	-1	0.814493	1	0.393449	1
sp|P02511|CRYAB_HUMAN Alpha-crystallin B chain OS=Homo sapiens GN=CRYAB PE=1 SV=2	sp|P02511|CRYAB_HUMAN (+1)	20 kDa	0.345398	0.285269	1	0.236813	1	1	-1	0.99876	1	1	-1	1	-1
sp|Q16777|H2A2C_HUMAN Histone H2A type 2-C OS=Homo sapiens GN=HIST2H2AC PE=1 SV=4	sp|Q16777|H2A2C_HUMAN (+1)	14 kDa	0.35087	0.840217	1	0.868663	1	0.38984	1	0.999873	-1	0.809702	1	0.7697	1
sp|P0C7H8|KRA23_HUMAN Keratin-associated protein 2-3 OS=Homo sapiens GN=KRTAP2-3...	sp|P0C7H8|KRA23_HUMAN (+1)	13 kDa	0.361721	0.284908	-1	0.935823	-1	0.847772	-1	0.634738	1	0.531053	1	0.999784	-1
sp|Q9BYP9|KRA99_HUMAN Keratin-associated protein 9-9 OS=Homo sapiens GN=KRTAP9-9...	sp|Q9BYP9|KRA99_HUMAN	16 kDa	0.405832	0.75151	1	0.818522	1	0.998915	-1	0.999283	-1	0.494814	-1	0.594839	-1
sp|P68104|EF1A1_HUMAN Elongation factor 1-alpha 1 OS=Homo sapiens GN=EEF1A1 PE=1...	sp|P68104|EF1A1_HUMAN (+1)	50 kDa	0.417919	0.287457	1	0.473507	1	1	-1	0.977293	-1	1	-1	1	-1
sp|Q86SJ6|DSG4_HUMAN Desmoglein-4 OS=Homo sapiens GN=DSG4 PE=1 SV=1	sp|Q86SJ6|DSG4_HUMAN	114 kDa	0.453858	0.851758	1	0.581178	1	0.997433	1	0.965131	1	0.849918	-1	0.491199	-1
sp|P68363|TBA1B_HUMAN Tubulin alpha-1B chain OS=Homo sapiens GN=TUBA1B PE=1 SV=1	sp|P68363|TBA1B_HUMAN	50 kDa	0.488198	0.69621	1	0.884103	1	0.999993	1	0.980793	-1	0.504398	-1	0.797668	-1
sp|Q9BYR8|KRA31_HUMAN Keratin-associated protein 3-1 OS=Homo sapiens GN=KRTAP3-1...	sp|Q9BYR8|KRA31_HUMAN	11 kDa	0.499668	0.469499	-1	0.683878	-1	0.659537	-1	0.986111	1	0.917115	1	0.995597	1
sp|P78386|KRT85_HUMAN Keratin, type II cuticular Hb5 OS=Homo sapiens GN=KRT85 PE=1...	sp|P78386|KRT85_HUMAN	56 kDa	0.500499	0.680156	1	0.935966	1	0.467063	1	0.951974	-1	0.999591	1	0.877488	1
sp|Q86SG7|LYG2_HUMAN Lysozyme g-like protein 2 OS=Homo sapiens GN=LYG2 PE=1 SV=2	sp|Q86SG7|LYG2_HUMAN	23 kDa	0.504915	1	-1	0.8849	1	0.907517	-1	1	1	1	1	0.370865	-1
sp|Q14532|K1H2_HUMAN Keratin, type I cuticular Ha2 OS=Homo sapiens GN=KRT32 PE=1...	sp|Q14532|K1H2_HUMAN	50 kDa	0.535887	0.995416	1	0.634907	1	0.663033	1	0.775343	1	0.82237	1	0.991248	-1
sp|P84243|H33_HUMAN Histone H3.3 OS=Homo sapiens GN=H3F3A PE=1 SV=2	sp|P84243|H33_HUMAN	15 kDa	0.548549	0.605488	-1	0.943356	-1	0.999993	-1	0.885847	1	0.523187	1	0.91877	1
sp|O95147|DUS14_HUMAN Dual specificity protein phosphatase 14 OS=Homo sapiens GN=DUSP14...	sp|O95147|DUS14_HUMAN	22 kDa	0.555229	0.827608	1	0.508443	1	0.902213	1	0.948378	1	0.984842	-1	0.724418	-1
sp|P68431|H31_HUMAN Histone H3.1 OS=Homo sapiens GN=HIST1H3A PE=1 SV=2	sp|P68431|H31_HUMAN	15 kDa	0.557142	0.568752	1	0.831511	1	0.960053	1	0.967195	-1	0.668349	-1	0.946462	-1
sp|Q13885|TBB2A_HUMAN Tubulin beta-2A chain OS=Homo sapiens GN=TUBB2A PE=1 SV=1	sp|Q13885|TBB2A_HUMAN	50 kDa	0.588091	0.834289	1	0.990786	1	0.992236	-1	0.947086	-1	0.524616	-1	0.913886	-1
sp|A8MXZ3|KRA91_HUMAN Keratin-associated protein 9-1 OS=Homo sapiens GN=KRTAP9-1...	sp|A8MXZ3|KRA91_HUMAN	26 kDa	0.598005	0.777706	-1	0.992281	1	0.924549	-1	0.614573	1	0.942537	1	0.756879	-1
sp|P40926|MDHM_HUMAN Malate dehydrogenase, mitochondrial OS=Homo sapiens GN=MDH2...	sp|P40926|MDHM_HUMAN	36 kDa	0.608209	1	1	1	1	1	1	0.942417	-1	0.477071	-1	0.863985	-1
sp|Q9Y3R4|NEUR2_HUMAN Sialidase-2 OS=Homo sapiens GN=NEU2 PE=1 SV=2	sp|Q9Y3R4|NEUR2_HUMAN	42 kDa	0.625144	1	-1	0.853358	1	0.979055	-1	1	1	1	1	0.51216	-1
sp|P60413|KR10C_HUMAN Keratin-associated protein 10-12 OS=Homo sapiens GN=KRTAP10-12...	sp|P60413|KR10C_HUMAN	25 kDa	0.693703	0.675482	-1	0.935287	-1	0.770692	-1	0.946554	1	0.967678	1	0.996852	-1
sp|P06703|S10A6_HUMAN Protein S100-A6 OS=Homo sapiens GN=S100A6 PE=1 SV=1	sp|P06703|S10A6_HUMAN	10 kDa	0.694782	1	-1	1	1	1	1	1	1	1	1	0.565499	-1
sp|Q9NZD1|GPC5D_HUMAN G-protein coupled receptor family C group 5 member D OS=Homo...	sp|Q9NZD1|GPC5D_HUMAN	?	0.741309	1	-1	1	1	1	1	1	1	1	1	0.622988	-1
sp|Q13835|PKP1_HUMAN Plakophilin-1 OS=Homo sapiens GN=PKP1 PE=1 SV=2	sp|Q13835|PKP1_HUMAN	83 kDa	0.760224	0.997968	-1	0.986228	1	0.881811	1	0.954239	1	0.781151	1	0.987237	1
sp|P0C0S8|H2A1_HUMAN Histone H2A type 1 OS=Homo sapiens GN=HIST1H2AG PE=1 SV=2	sp|P0C0S8|H2A1_HUMAN (+4)	14 kDa	0.77578	1	1	0.800526	-1	0.997838	-1	0.799978	-1	0.997798	-1	0.796126	1
sp|Q7Z3Y8|K1C27_HUMAN Keratin, type I cytoskeletal 27 OS=Homo sapiens GN=KRT27 PE=1...	sp|Q7Z3Y8|K1C27_HUMAN	50 kDa	0.777855	1	1	1	1	1	-1	0.667528	-1	1	-1	1	-1
sp|Q9Y446|PKP3_HUMAN Plakophilin-3 OS=Homo sapiens GN=PKP3 PE=1 SV=1	sp|Q9Y446|PKP3_HUMAN	87 kDa	0.814387	0.959858	1	1	-1	0.968915	-1	1	-1	0.730234	-1	1	1
sp|Q9BYR6|KRA33_HUMAN Keratin-associated protein 3-3 OS=Homo sapiens GN=KRTAP3-3...	sp|Q9BYR6|KRA33_HUMAN	10 kDa	0.861409	1	-1	1	-1	0.785326	-1	1	1	1	1	1	1
sp|Q15323|K1H1_HUMAN Keratin, type I cuticular Ha1 OS=Homo sapiens GN=KRT31 PE=2...	sp|Q15323|K1H1_HUMAN	47 kDa	0.938613	0.971708	1	0.999984	1	0.961159	1	0.977775	-1	0.999966	-1	0.970092	1
sp|Q8IUC3|KRA71_HUMAN Keratin-associated protein 7-1 OS=Homo sapiens GN=KRTAP7-1...	sp|Q8IUC3|KRA71_HUMAN	9 kDa	0.943985	0.948599	1	0.976782	1	0.935285	1	0.999139	-1	0.999919	-1	0.999606	1
sp|P0CG47|UBB_HUMAN Polyubiquitin-B OS=Homo sapiens GN=UBB PE=1 SV=1	sp|P0CG47|UBB_HUMAN (+18)	26 kDa	0.944518	1	-1	1	1	1	1	1	1	1	1	0.908873	-1
sp|P62805|H4_HUMAN Histone H4 OS=Homo sapiens GN=HIST1H4A PE=1 SV=2	sp|P62805|H4_HUMAN	11 kDa	0.946701	0.995617	1	0.999875	-1	0.990495	-1	0.990438	-1	0.934226	-1	0.996549	-1
sp|Q9BYQ6|KR411_HUMAN Keratin-associated protein 4-11 OS=Homo sapiens GN=KRTAP4-11 PE=2 SV=2	sp|Q9BYQ6|KR411_HUMAN	21 kDa	0.955292	1	1	1	1	1	1	0.987121	1	0.996132	-1	0.934016	-1
sp|P06733|ENOA_HUMAN Alpha-enolase OS=Homo sapiens GN=ENO1 PE=1 SV=2	sp|P06733|ENOA_HUMAN	47 kDa	0.956096	0.926622	1	1	-1	1	-1	1	-1	1	-1	1	-1
tr|C4AMA3|C4AMA3_HUMAN Keratin, type I cuticular Ha4 OS=Homo sapiens GN=KRT34 PE=3...	tr|C4AMA3|C4AMA3_HUMAN	45 kDa	0.966232	1	1	1	1	1	1	0.988802	1	0.946256	1	0.997851	1
sp|P07195|LDHB_HUMAN L-lactate dehydrogenase B chain OS=Homo sapiens GN=LDHB PE=1...	sp|P07195|LDHB_HUMAN	37 kDa	0.983441	0.993991	1	0.973236	1	1	-1	0.997954	1	1	-1	1	-1
sp|P32119|PRDX2_HUMAN Peroxiredoxin-2 OS=Homo sapiens GN=PRDX2 PE=1 SV=5	sp|P32119|PRDX2_HUMAN	22 kDa	0.991802	1	1	1	1	1	-1	0.985775	-1	1	-1	1	-1
sp|P17931|LEG3_HUMAN Galectin-3 OS=Homo sapiens GN=LGALS3 PE=1 SV=5	sp|P17931|LEG3_HUMAN	26 kDa	0.992242	1	-1	0.999998	-1	0.991019	-1	1	1	1	1	0.992632	-1
sp|Q9BYQ4|KRA92_HUMAN Keratin-associated protein 9-2 OS=Homo sapiens GN=KRTAP9-2...	sp|Q9BYQ4|KRA92_HUMAN	18 kDa	0.99248	1	-1	1	-1	0.987085	-1	1	-1	1	1	1	1
sp|Q701N4|KRA52_HUMAN Keratin-associated protein 5-2 OS=Homo sapiens GN=KRTAP5-2 PE=2 SV=1	sp|Q701N4|KRA52_HUMAN	16 kDa	0.995338	1	-1	0.991878	1	1	-1	1	1	1	-1	1	-1
sp|Q71DI3|H32_HUMAN Histone H3.2 OS=Homo sapiens GN=HIST2H3A PE=1 SV=3	sp|Q71DI3|H32_HUMAN	15 kDa	0.9969	1	1	1	1	1	1	1	1	0.997032	-1	0.996467	-1
sp|P60369|KR103_HUMAN Keratin-associated protein 10-3 OS=Homo sapiens GN=KRTAP10-3 PE=1 SV=2	sp|P60369|KR103_HUMAN	22 kDa	0.997698	1	-1	1	1	1	1	1	1	1	1	0.996009	-1
sp|Q8IUE6|H2A2B_HUMAN Histone H2A type 2-B OS=Homo sapiens GN=HIST2H2AB PE=1 SV=3	sp|Q8IUE6|H2A2B_HUMAN	14 kDa	0.997769	1	1	1	1	1	-1	0.996105	-1	1	-1	1	-1
sp|A6NCN2|K121P_HUMAN Keratin-81-like protein KRT121P OS=Homo sapiens GN=KRT121P...	sp|A6NCN2|K121P_HUMAN	29 kDa	0.99816	1	1	1	-1	0.998236	-1	1	-1	0.997866	-1	1	1
sp|P33764|S10A3_HUMAN Protein S100-A3 OS=Homo sapiens GN=S100A3 PE=1 SV=1	sp|P33764|S10A3_HUMAN	12 kDa	0.998399	1	1	0.999998	-1	0.999143	-1	0.999995	-1	0.99899	-1	0.999495	-1
sp|Q14134|TRI29_HUMAN Tripartite motif-containing protein 29 OS=Homo sapiens GN=TRIM29...	sp|Q14134|TRI29_HUMAN	66 kDa	0.999465	1	-1	1	-1	0.999067	-1	1	-1	1	1	1	1
sp|Q07283|TRHY_HUMAN Trichohyalin OS=Homo sapiens GN=TCHH PE=1 SV=2	sp|Q07283|TRHY_HUMAN	254 kDa	0.999497	1	1	1	1	1	-1	0.999118	1	1	-1	1	-1
sp|P04083|ANXA1_HUMAN Annexin A1 OS=Homo sapiens GN=ANXA1 PE=1 SV=2	sp|P04083|ANXA1_HUMAN	39 kDa	0.999881	1	-1	0.99979	1	1	-1	1	1	1	-1	1	-1
sp|P26641|EF1G_HUMAN Elongation factor 1-gamma OS=Homo sapiens GN=EEF1G PE=1 SV=3	sp|P26641|EF1G_HUMAN	50 kDa	0.999989	1	1	1	1	1	-1	0.999981	1	1	-1	1	-1
sp|P12532|KCRU_HUMAN Creatine kinase U-type, mitochondrial OS=Homo sapiens GN=CKMT1A...	sp|P12532|KCRU_HUMAN	47 kDa	1	1	-1	1	1	1	-1	1	1	1	-1	1	-1
sp|P63104|1433Z_HUMAN 14-3-3 protein zeta/delta OS=Homo sapiens GN=YWHAZ PE=1 SV=1	sp|P63104|1433Z_HUMAN	28 kDa	1	1	1	1	1	1	1	1	-1	1	-1	1	-1
tr|E7EW10|E7EW10_HUMAN Thioredoxin reductase 1, cytoplasmic OS=Homo sapiens GN=TXNRD1...	tr|E7EW10|E7EW10_HUMAN	67 kDa	1	1	-1	1	1	1	-1	1	1	1	-1	1	-1
sp|P11940|PABP1_HUMAN Polyadenylate-binding protein 1 OS=Homo sapiens GN=PABPC1 PE=1...	sp|P11940|PABP1_HUMAN (+1)	71 kDa	1	1	-1	1	1	1	-1	1	1	1	-1	1	-1
sp|Q00610|CLH1_HUMAN Clathrin heavy chain 1 OS=Homo sapiens GN=CLTC PE=1 SV=5	sp|Q00610|CLH1_HUMAN	192 kDa	1	1	-1	1	1	1	-1	1	1	1	-1	1	-1
sp|P16401|H15_HUMAN Histone H1.5 OS=Homo sapiens GN=HIST1H1B PE=1 SV=3	sp|P16401|H15_HUMAN	23 kDa	1	1	-1	1	1	1	-1	1	1	1	-1	1	-1
sp|P60410|KR108_HUMAN Keratin-associated protein 10-8 OS=Homo sapiens GN=KRTAP10-8 PE=2 SV=2	sp|P60410|KR108_HUMAN	26 kDa	1	1	-1	1	1	1	-1	1	1	1	-1	1	-1
sp|P23396|RS3_HUMAN 40S ribosomal protein S3 OS=Homo sapiens GN=RPS3 PE=1 SV=2	sp|P23396|RS3_HUMAN	27 kDa	1	1	1	1	-1	1	1	1	-1	1	-1	1	1
sp|P45880|VDAC2_HUMAN Voltage-dependent anion-selective channel protein 2 OS=Homo...	sp|P45880|VDAC2_HUMAN	32 kDa	1	1	1	1	1	1	-1	1	-1	1	-1	1	-1
sp|Q8IUB9|KR191_HUMAN Keratin-associated protein 19-1 OS=Homo sapiens GN=KRTAP19-1...	sp|Q8IUB9|KR191_HUMAN	?	1	1	1	1	-1	1	-1	1	-1	1	-1	1	-1
sp|Q9P0M6|H2AW_HUMAN Core histone macro-H2A.2 OS=Homo sapiens GN=H2AFY2 PE=1 SV=3	sp|Q9P0M6|H2AW_HUMAN (+1)	?	1	1	-1	1	1	1	1	1	1	1	1	1	-1
sp|P60014|KR10A_HUMAN Keratin-associated protein 10-10 OS=Homo sapiens GN=KRTAP10-10...	sp|P60014|KR10A_HUMAN	26 kDa	1	1	-1	1	1	1	1	1	1	1	1	1	-1
tr|F5GWP8|F5GWP8_HUMAN Junction plakoglobin OS=Homo sapiens GN=JUP PE=3 SV=1	tr|F5GWP8|F5GWP8_HUMAN	66 kDa	1	1	1	1	-1	1	-1	1	-1	1	-1	1	-1
sp|P49327|FAS_HUMAN Fatty acid synthase OS=Homo sapiens GN=FASN PE=1 SV=3	sp|P49327|FAS_HUMAN	273 kDa	1	1	1	1	-1	1	-1	1	-1	1	-1	1	-1
sp|P13647|K2C5_HUMAN Keratin, type II cytoskeletal 5 OS=Homo sapiens GN=KRT5 PE=1...	sp|P13647|K2C5_HUMAN	62 kDa	1	1	1	1	-1	1	-1	1	-1	1	-1	1	-1
sp|P14618|KPYM_HUMAN Pyruvate kinase isozymes M1/M2 OS=Homo sapiens GN=PKM PE=1 SV=4	sp|P14618|KPYM_HUMAN	58 kDa	1	1	1	1	-1	1	-1	1	-1	1	-1	1	-1
sp|Q15149|PLEC_HUMAN Plectin OS=Homo sapiens GN=PLEC PE=1 SV=3	sp|Q15149|PLEC_HUMAN	532 kDa	1	1	1	1	-1	1	-1	1	-1	1	-1	1	-1
sp|P15880|RS2_HUMAN 40S ribosomal protein S2 OS=Homo sapiens GN=RPS2 PE=1 SV=2	sp|P15880|RS2_HUMAN	31 kDa	1	1	1	1	-1	1	-1	1	-1	1	-1	1	-1
sp|P18669|PGAM1_HUMAN Phosphoglycerate mutase 1 OS=Homo sapiens GN=PGAM1 PE=1 SV=2	sp|P18669|PGAM1_HUMAN	29 kDa	1	1	1	1	-1	1	-1	1	-1	1	-1	1	1
sp|P11021|GRP78_HUMAN 78 kDa glucose-regulated protein OS=Homo sapiens GN=HSPA5 PE=1...	sp|P11021|GRP78_HUMAN	72 kDa	1	1	-1	1	-1	1	-1	1	1	1	-1	1	-1
sp|P04792|HSPB1_HUMAN Heat shock protein beta-1 OS=Homo sapiens GN=HSPB1 PE=1 SV=2	sp|P04792|HSPB1_HUMAN	23 kDa	1	1	1	1	-1	1	-1	1	-1	1	-1	1	-1
sp|Q14956|GPNMB_HUMAN Transmembrane glycoprotein NMB OS=Homo sapiens GN=GPNMB PE=1...	sp|Q14956|GPNMB_HUMAN (+1)	64 kDa	1	1	1	1	-1	1	-1	1	-1	1	-1	1	-1
sp|P04264|K2C1_HUMAN Keratin, type II cytoskeletal 1 OS=Homo sapiens GN=KRT1 PE=1...	sp|P04264|K2C1_HUMAN	66 kDa	1	1	1	1	1	1	-1	1	-1	1	-1	1	-1
sp|P13645|K1C10_HUMAN Keratin, type I cytoskeletal 10 OS=Homo sapiens GN=KRT10 PE=1...	sp|P13645|K1C10_HUMAN	59 kDa	1	1	1	1	-1	1	-1	1	-1	1	-1	1	-1
sp|Q3LI83|KR241_HUMAN Keratin-associated protein 24-1 OS=Homo sapiens GN=KRTAP24-1...	sp|Q3LI83|KR241_HUMAN	28 kDa	1	1	-1	1	-1	1	-1	1	0	1	-1	1	-1
sp|Q6KB66|K2C80_HUMAN Keratin, type II cytoskeletal 80 OS=Homo sapiens GN=KRT80 PE=1...	sp|Q6KB66|K2C80_HUMAN	51 kDa	1	1	-1	1	-1	1	1	1	-1	1	1	1	1
sp|P10599|THIO_HUMAN Thioredoxin OS=Homo sapiens GN=TXN PE=1 SV=3	sp|P10599|THIO_HUMAN (+1)	12 kDa	1	1	-1	1	-1	1	1	1	1	1	1	1	1
sp|Q99714|HCD2_HUMAN 3-hydroxyacyl-CoA dehydrogenase type-2 OS=Homo sapiens GN=HSD17B10 PE=1 SV=3	sp|Q99714|HCD2_HUMAN	27 kDa	1	1	-1	1	-1	1	1	1	-1	1	1	1	1
sp|P35908|K22E_HUMAN Keratin, type II cytoskeletal 2 epidermal OS=Homo sapiens GN=KRT2...	sp|P35908|K22E_HUMAN	65 kDa	1	1	-1	1	-1	1	-1	1	0	1	-1	1	-1
sp|P35527|K1C9_HUMAN Keratin, type I cytoskeletal 9 OS=Homo sapiens GN=KRT9 PE=1...	sp|P35527|K1C9_HUMAN	62 kDa	1	1	-1	1	-1	1	-1	1	0	1	-1	1	-1
sp|P60412|KR10B_HUMAN Keratin-associated protein 10-11 OS=Homo sapiens GN=KRTAP10-11 PE=1 SV=3	sp|P60412|KR10B_HUMAN	30 kDa	1	1	-1	1	-1	1	-1	1	0	1	-1	1	-1
sp|Q6L8H4|KRA51_HUMAN Keratin-associated protein 5-1 OS=Homo sapiens GN=KRTAP5-1 PE=2 SV=1	sp|Q6L8H4|KRA51_HUMAN	24 kDa	1	1	-1	1	-1	1	-1	1	0	1	-1	1	-1
sp|P22735|TGM1_HUMAN Protein-glutamine gamma-glutamyltransferase K OS=Homo sapiens...	sp|P22735|TGM1_HUMAN	90 kDa	1	1	-1	1	-1	1	-1	1	0	1	-1	1	-1
sp|P05386|RLA1_HUMAN 60S acidic ribosomal protein P1 OS=Homo sapiens GN=RPLP1 PE=1...	sp|P05386|RLA1_HUMAN	12 kDa	1	1	-1	1	-1	1	-1	1	0	1	-1	1	-1
sp|Q9ULW8|PADI3_HUMAN Protein-arginine deiminase type-3 OS=Homo sapiens GN=PADI3...	sp|Q9ULW8|PADI3_HUMAN	75 kDa	1	1	-1	1	-1	1	-1	1	0	1	-1	1	-1
sp|Q6PEX3|KR261_HUMAN Keratin-associated protein 26-1 OS=Homo sapiens GN=KRTAP26-1 PE=1 SV=1	sp|Q6PEX3|KR261_HUMAN	23 kDa	1	1	-1	1	-1	1	-1	1	0	1	-1	1	-1
sp|Q9BYR3|KRA44_HUMAN Keratin-associated protein 4-4 OS=Homo sapiens GN=KRTAP4-4...	sp|Q9BYR3|KRA44_HUMAN	?	1	1	-1	1	-1	1	-1	1	0	1	-1	1	-1
sp|Q8WWZ1|IL1FA_HUMAN Interleukin-1 family member 10 OS=Homo sapiens GN=IL1F10 PE=1...	sp|Q8WWZ1|IL1FA_HUMAN (+1)	17 kDa	1	1	-1	1	-1	1	-1	1	0	1	-1	1	-1
sp|P08865|RSSA_HUMAN 40S ribosomal protein SA OS=Homo sapiens GN=RPSA PE=1 SV=4	sp|P08865|RSSA_HUMAN (+1)	33 kDa	1	1	-1	1	-1	1	-1	1	0	1	-1	1	-1
sp|P07900|HS90A_HUMAN Heat shock protein HSP 90-alpha OS=Homo sapiens GN=HSP90AA1 PE=1 SV=5	sp|P07900|HS90A_HUMAN	85 kDa	1	1	-1	1	-1	1	-1	1	0	1	-1	1	-1
sp|Q02878|RL6_HUMAN 60S ribosomal protein L6 OS=Homo sapiens GN=RPL6 PE=1 SV=3	sp|Q02878|RL6_HUMAN (+1)	33 kDa	1	1	-1	1	-1	1	-1	1	0	1	-1	1	-1
sp|P36952|SPB5_HUMAN Serpin B5 OS=Homo sapiens GN=SERPINB5 PE=1 SV=2	sp|P36952|SPB5_HUMAN	42 kDa	1	1	-1	1	-1	1	-1	1	0	1	-1	1	-1
sp|P0C0S5|H2AZ_HUMAN Histone H2A.Z OS=Homo sapiens GN=H2AFZ PE=1 SV=2	sp|P0C0S5|H2AZ_HUMAN (+2)	14 kDa	1	1	-1	1	-1	1	-1	1	0	1	-1	1	-1
sp|P50395|GDIB_HUMAN Rab GDP dissociation inhibitor beta OS=Homo sapiens GN=GDI2...	sp|P50395|GDIB_HUMAN (+1)	51 kDa	1	1	-1	1	-1	1	-1	1	0	1	-1	1	-1
sp|P55072|TERA_HUMAN Transitional endoplasmic reticulum ATPase OS=Homo sapiens GN=VCP PE=1 SV=4	sp|P55072|TERA_HUMAN	89 kDa	1	1	-1	1	-1	1	-1	1	0	1	-1	1	-1
sp|P60370|KR105_HUMAN Keratin-associated protein 10-5 OS=Homo sapiens GN=KRTAP10-5 PE=2 SV=2	sp|P60370|KR105_HUMAN	28 kDa	1	1	-1	1	-1	1	-1	1	0	1	-1	1	-1
sp|P25705|ATPA_HUMAN ATP synthase subunit alpha, mitochondrial OS=Homo sapiens GN=ATP5A1...	sp|P25705|ATPA_HUMAN (+1)	60 kDa	1	1	-1	1	-1	1	-1	1	0	1	-1	1	-1
sp|Q9NZT1|CALL5_HUMAN Calmodulin-like protein 5 OS=Homo sapiens GN=CALML5 PE=1 SV=2	sp|Q9NZT1|CALL5_HUMAN	16 kDa	1	1	-1	1	-1	1	-1	1	0	1	-1	1	-1
sp|P02533|K1C14_HUMAN Keratin, type I cytoskeletal 14 OS=Homo sapiens GN=KRT14 PE=1...	sp|P02533|K1C14_HUMAN	52 kDa	1	1	-1	1	-1	1	-1	1	0	1	-1	1	-1
sp|Q562R1|ACTBL_HUMAN Beta-actin-like protein 2 OS=Homo sapiens GN=ACTBL2 PE=1 SV=2	sp|Q562R1|ACTBL_HUMAN	42 kDa	1	1	-1	1	-1	1	-1	1	0	1	-1	1	-1
sp|P05387|RLA2_HUMAN 60S acidic ribosomal protein P2 OS=Homo sapiens GN=RPLP2 PE=1...	sp|P05387|RLA2_HUMAN	12 kDa	1	1	-1	1	-1	1	-1	1	0	1	-1	1	-1
sp|O75190|DNJB6_HUMAN DnaJ homolog subfamily B member 6 OS=Homo sapiens GN=DNAJB6...	sp|O75190|DNJB6_HUMAN (+3)	36 kDa	1	1	-1	1	-1	1	-1	1	0	1	-1	1	-1
sp|P60842|IF4A1_HUMAN Eukaryotic initiation factor 4A-I OS=Homo sapiens GN=EIF4A1...	sp|P60842|IF4A1_HUMAN	46 kDa	1	1	-1	1	-1	1	-1	1	0	1	-1	1	-1
sp|P09467|F16P1_HUMAN Fructose-1,6-bisphosphatase 1 OS=Homo sapiens GN=FBP1 PE=1...	sp|P09467|F16P1_HUMAN	37 kDa	1	1	-1	1	-1	1	-1	1	0	1	-1	1	-1
sp|P48147|PPCE_HUMAN Prolyl endopeptidase OS=Homo sapiens GN=PREP PE=1 SV=2	sp|P48147|PPCE_HUMAN	81 kDa	1	1	-1	1	-1	1	-1	1	0	1	-1	1	-1
sp|Q9NTX5|ECHD1_HUMAN Ethylmalonyl-CoA decarboxylase OS=Homo sapiens GN=ECHDC1 PE=1...	sp|Q9NTX5|ECHD1_HUMAN	?	1	1	-1	1	-1	1	-1	1	0	1	-1	1	-1
sp|P08779|K1C16_HUMAN Keratin, type I cytoskeletal 16 OS=Homo sapiens GN=KRT16 PE=1...	sp|P08779|K1C16_HUMAN	51 kDa	1	1	-1	1	-1	1	-1	1	0	1	-1	1	-1
sp|Q96QA5|GSDMA_HUMAN Gasdermin-A OS=Homo sapiens GN=GSDMA PE=2 SV=4	sp|Q96QA5|GSDMA_HUMAN	?	1	1	-1	1	-1	1	-1	1	0	1	-1	1	-1
sp|P02538|K2C6A_HUMAN Keratin, type II cytoskeletal 6A OS=Homo sapiens GN=KRT6A PE=1...	sp|P02538|K2C6A_HUMAN	60 kDa	1	1	-1	1	-1	1	-1	1	0	1	-1	1	-1
sp|P05388|RLA0_HUMAN 60S acidic ribosomal protein P0 OS=Homo sapiens GN=RPLP0 PE=1...	sp|P05388|RLA0_HUMAN	34 kDa	1	1	-1	1	-1	1	-1	1	0	1	-1	1	-1
sp|P12814|ACTN1_HUMAN Alpha-actinin-1 OS=Homo sapiens GN=ACTN1 PE=1 SV=2	sp|P12814|ACTN1_HUMAN (+2)	103 kDa	1	1	-1	1	-1	1	-1	1	0	1	-1	1	-1
sp|P51659|DHB4_HUMAN Peroxisomal multifunctional enzyme type 2 OS=Homo sapiens GN=HSD17B4...	sp|P51659|DHB4_HUMAN	80 kDa	1	1	-1	1	-1	1	-1	1	0	1	-1	1	-1
sp|O75223|GGCT_HUMAN Gamma-glutamylcyclotransferase OS=Homo sapiens GN=GGCT PE=1...	sp|O75223|GGCT_HUMAN (+2)	?	1	1	-1	1	-1	1	-1	1	0	1	-1	1	-1
sp|P48163|MAOX_HUMAN NADP-dependent malic enzyme OS=Homo sapiens GN=ME1 PE=1 SV=1	sp|P48163|MAOX_HUMAN	?	1	1	-1	1	-1	1	-1	1	0	1	-1	1	-1
tr|E9PAV3|E9PAV3_HUMAN Nascent polypeptide-associated complex subunit alpha OS=Homo sapiens GN=NACA PE=4 SV=1	tr|E9PAV3|E9PAV3_HUMAN	205 kDa	1	1	-1	1	-1	1	-1	1	0	1	-1	1	-1
sp|Q92820|GGH_HUMAN Gamma-glutamyl hydrolase OS=Homo sapiens GN=GGH PE=1 SV=2	sp|Q92820|GGH_HUMAN	36 kDa	1	1	-1	1	-1	1	-1	1	0	1	-1	1	-1
sp|O00303|EIF3F_HUMAN Eukaryotic translation initiation factor 3 subunit F OS=Homo...	sp|O00303|EIF3F_HUMAN (+1)	38 kDa	1	1	-1	1	-1	1	-1	1	0	1	-1	1	-1
sp|P06702|S10A9_HUMAN Protein S100-A9 OS=Homo sapiens GN=S100A9 PE=1 SV=1	sp|P06702|S10A9_HUMAN	13 kDa	1	1	-1	1	-1	1	-1	1	0	1	-1	1	-1
sp|P60409|KR107_HUMAN Keratin-associated protein 10-7 OS=Homo sapiens GN=KRTAP10-7 PE=2 SV=2	sp|P60409|KR107_HUMAN	38 kDa	1	1	-1	1	-1	1	-1	1	0	1	-1	1	-1
sp|A8MX34|KR291_HUMAN Keratin-associated protein 29-1 OS=Homo sapiens GN=KRTAP29-1 PE=3 SV=1	sp|A8MX34|KR291_HUMAN	35 kDa	1	1	-1	1	-1	1	-1	1	0	1	-1	1	-1
sp|Q6L8H2|KRA53_HUMAN Keratin-associated protein 5-3 OS=Homo sapiens GN=KRTAP5-3 PE=2 SV=1	sp|Q6L8H2|KRA53_HUMAN	22 kDa	1	1	-1	1	-1	1	-1	1	0	1	-1	1	-1
sp|P49674|KC1E_HUMAN Casein kinase I isoform epsilon OS=Homo sapiens GN=CSNK1E PE=1...	sp|P49674|KC1E_HUMAN	47 kDa	1	1	-1	1	-1	1	-1	1	0	1	-1	1	-1
sp|Q14152|EIF3A_HUMAN Eukaryotic translation initiation factor 3 subunit A OS=Homo...	sp|Q14152|EIF3A_HUMAN (+1)	?	1	1	-1	1	-1	1	-1	1	0	1	-1	1	-1
sp|P63244|GBLP_HUMAN Guanine nucleotide-binding protein subunit beta-2-like 1 OS=Homo sapiens GN=GNB2L1 PE=1 SV=3	sp|P63244|GBLP_HUMAN	35 kDa	1	1	-1	1	-1	1	-1	1	0	1	-1	1	-1
sp|Q96KP4|CNDP2_HUMAN Cytosolic non-specific dipeptidase OS=Homo sapiens GN=CNDP2...	sp|Q96KP4|CNDP2_HUMAN	?	1	1	-1	1	-1	1	-1	1	0	1	-1	1	-1
sp|P49720|PSB3_HUMAN Proteasome subunit beta type-3 OS=Homo sapiens GN=PSMB3 PE=1...	sp|P49720|PSB3_HUMAN (+1)	23 kDa	1	1	-1	1	-1	1	-1	1	0	1	-1	1	-1
sp|Q86YZ3|HORN_HUMAN Hornerin OS=Homo sapiens GN=HRNR PE=1 SV=2	sp|Q86YZ3|HORN_HUMAN	282 kDa	1	1	-1	1	-1	1	-1	1	0	1	-1	1	-1
sp|P62701|RS4X_HUMAN 40S ribosomal protein S4, X isoform OS=Homo sapiens GN=RPS4X...	sp|P62701|RS4X_HUMAN	?	1	1	-1	1	-1	1	-1	1	0	1	-1	1	-1
sp|P43155|CACP_HUMAN Carnitine O-acetyltransferase OS=Homo sapiens GN=CRAT PE=1 SV=5	sp|P43155|CACP_HUMAN	71 kDa	1	1	-1	1	-1	1	-1	1	0	1	-1	1	-1
sp|P06744|G6PI_HUMAN Glucose-6-phosphate isomerase OS=Homo sapiens GN=GPI PE=1 SV=4	sp|P06744|G6PI_HUMAN	?	1	1	-1	1	-1	1	-1	1	0	1	-1	1	-1
sp|P62266|RS23_HUMAN 40S ribosomal protein S23 OS=Homo sapiens GN=RPS23 PE=1 SV=3	sp|P62266|RS23_HUMAN	?	1	1	-1	1	-1	1	-1	1	0	1	-1	1	-1
sp|Q14974|IMB1_HUMAN Importin subunit beta-1 OS=Homo sapiens GN=KPNB1 PE=1 SV=2	sp|Q14974|IMB1_HUMAN	97 kDa	1	1	-1	1	-1	1	-1	1	0	1	-1	1	-1
sp|P62241|RS8_HUMAN 40S ribosomal protein S8 OS=Homo sapiens GN=RPS8 PE=1 SV=2	sp|P62241|RS8_HUMAN (+1)	24 kDa	1	1	-1	1	-1	1	-1	1	0	1	-1	1	-1
sp|P00505|AATM_HUMAN Aspartate aminotransferase, mitochondrial OS=Homo sapiens GN=GOT2...	sp|P00505|AATM_HUMAN	?	1	1	-1	1	-1	1	-1	1	0	1	-1	1	-1
sp|P09382|LEG1_HUMAN Galectin-1 OS=Homo sapiens GN=LGALS1 PE=1 SV=2	sp|P09382|LEG1_HUMAN	?	1	1	-1	1	-1	1	-1	1	0	1	-1	1	-1
sp|P07686|HEXB_HUMAN Beta-hexosaminidase subunit beta OS=Homo sapiens GN=HEXB PE=1...	sp|P07686|HEXB_HUMAN (+2)	?	1	1	-1	1	-1	1	-1	1	0	1	-1	1	-1
sp|P62277|RS13_HUMAN 40S ribosomal protein S13 OS=Homo sapiens GN=RPS13 PE=1 SV=2	sp|P62277|RS13_HUMAN (+1)	?	1	1	-1	1	-1	1	-1	1	0	1	-1	1	-1
sp|P32969|RL9_HUMAN 60S ribosomal protein L9 OS=Homo sapiens GN=RPL9 PE=1 SV=1	sp|P32969|RL9_HUMAN (+2)	?	1	1	-1	1	-1	1	-1	1	0	1	-1	1	-1
