# Supplementary material for: Human hair shaft proteomic profiling: individual differences, site specificity and cuticle analysis
Source: PeerJ. 2014 Aug 5;2:e506. doi: 10.7717/peerj.506 (PMC4137660; doi:10.7717/peerj.506)
Supplement: Table S8 [file peerj-02-506-s008.xlsx]

## Sheet: TableS8A
Supplemental Table S8A. Statistical testing of cuticle versus total hair shaft. Cuticle from 5 Caucasian subjects compared to scalp hair from the same subjects.
Identified Proteins	Accession.Number	MW	P Total Hair vs. Cuticle	Dir. Reg. Total Hair vs. Cuticle
sp|O43790|KRT86_HUMAN Keratin, type II cuticular Hb6 OS=Homo sapiens GN=KRT86 PE=1...	sp|O43790|KRT86_HUMAN	53 kDa	1.3743e-44	1
sp|Q14525|KT33B_HUMAN Keratin, type I cuticular Ha3-II OS=Homo sapiens GN=KRT33B...	sp|Q14525|KT33B_HUMAN	46 kDa	7.61728e-42	1
tr|I3L2N9|I3L2N9_HUMAN Uncharacterized protein OS=Homo sapiens PE=3 SV=1	tr|I3L2N9|I3L2N9_HUMAN	45 kDa	1.62491e-29	1
sp|Q15323|K1H1_HUMAN Keratin, type I cuticular Ha1 OS=Homo sapiens GN=KRT31 PE=2...	sp|Q15323|K1H1_HUMAN	47 kDa	3.25057e-24	1
sp|O76009|KT33A_HUMAN Keratin, type I cuticular Ha3-I OS=Homo sapiens GN=KRT33A PE=2...	sp|O76009|KT33A_HUMAN	46 kDa	1.0939e-19	1
sp|P78386|KRT85_HUMAN Keratin, type II cuticular Hb5 OS=Homo sapiens GN=KRT85 PE=1...	sp|P78386|KRT85_HUMAN	56 kDa	1.18493e-19	1
sp|P04264|K2C1_HUMAN Keratin, type II cytoskeletal 1 OS=Homo sapiens GN=KRT1 PE=1...	sp|P04264|K2C1_HUMAN	66 kDa	2.53426e-18	-1
sp|Q13885|TBB2A_HUMAN Tubulin beta-2A chain OS=Homo sapiens GN=TUBB2A PE=1 SV=1	sp|Q13885|TBB2A_HUMAN	50 kDa	1.4107e-16	-1
sp|P78385|KRT83_HUMAN Keratin, type II cuticular Hb3 OS=Homo sapiens GN=KRT83 PE=1...	sp|P78385|KRT83_HUMAN	54 kDa	1.15513e-15	1
sp|P68363|TBA1B_HUMAN Tubulin alpha-1B chain OS=Homo sapiens GN=TUBA1B PE=1 SV=1	sp|P68363|TBA1B_HUMAN	50 kDa	1.06331e-14	-1
sp|P35527|K1C9_HUMAN Keratin, type I cytoskeletal 9 OS=Homo sapiens GN=KRT9 PE=1...	sp|P35527|K1C9_HUMAN	62 kDa	1.00909e-11	-1
sp|Q5VU13|VSIG8_HUMAN V-set and immunoglobulin domain-containing protein 8 OS=Homo...	sp|Q5VU13|VSIG8_HUMAN	44 kDa	2.06008e-11	-1
sp|Q9BYR8|KRA31_HUMAN Keratin-associated protein 3-1 OS=Homo sapiens GN=KRTAP3-1...	sp|Q9BYR8|KRA31_HUMAN	11 kDa	1.0003e-10	1
sp|Q9NSB4|KRT82_HUMAN Keratin, type II cuticular Hb2 OS=Homo sapiens GN=KRT82 PE=1...	sp|Q9NSB4|KRT82_HUMAN	57 kDa	2.00475e-10	-1
sp|Q14532|K1H2_HUMAN Keratin, type I cuticular Ha2 OS=Homo sapiens GN=KRT32 PE=1...	sp|Q14532|K1H2_HUMAN	50 kDa	2.813e-10	-1
sp|Q9Y4K1|AIM1_HUMAN Absent in melanoma 1 protein OS=Homo sapiens GN=AIM1 PE=1 SV=3	sp|Q9Y4K1|AIM1_HUMAN	189 kDa	1.60253e-08	-1
sp|Q08188|TGM3_HUMAN Protein-glutamine gamma-glutamyltransferase E OS=Homo sapiens...	sp|Q08188|TGM3_HUMAN	77 kDa	1.80058e-07	-1
sp|P04406|G3P_HUMAN Glyceraldehyde-3-phosphate dehydrogenase OS=Homo sapiens GN=GAPDH...	sp|P04406|G3P_HUMAN	36 kDa	6.60199e-07	-1
sp|P28838|AMPL_HUMAN Cytosol aminopeptidase OS=Homo sapiens GN=LAP3 PE=1 SV=3	sp|P28838|AMPL_HUMAN	56 kDa	1.14303e-06	-1
tr|E9PKE3|E9PKE3_HUMAN Heat shock cognate 71 kDa protein OS=Homo sapiens GN=HSPA8...	tr|E9PKE3|E9PKE3_HUMAN	69 kDa	1.49108e-06	-1
sp|O76015|KRT38_HUMAN Keratin, type I cuticular Ha8 OS=Homo sapiens GN=KRT38 PE=2...	sp|O76015|KRT38_HUMAN	50 kDa	1.80491e-06	1
sp|P13645|K1C10_HUMAN Keratin, type I cytoskeletal 10 OS=Homo sapiens GN=KRT10 PE=1...	sp|P13645|K1C10_HUMAN	59 kDa	2.20038e-06	-1
sp|Q86SJ6|DSG4_HUMAN Desmoglein-4 OS=Homo sapiens GN=DSG4 PE=1 SV=1	sp|Q86SJ6|DSG4_HUMAN	114 kDa	1.20558e-05	1
sp|O60814|H2B1K_HUMAN Histone H2B type 1-K OS=Homo sapiens GN=HIST1H2BK PE=1 SV=3	sp|O60814|H2B1K_HUMAN (+7)	14 kDa	0.000108352	1
sp|Q6A162|K1C40_HUMAN Keratin, type I cytoskeletal 40 OS=Homo sapiens GN=KRT40 PE=1...	sp|Q6A162|K1C40_HUMAN	48 kDa	0.000113921	-1
sp|P35908|K22E_HUMAN Keratin, type II cytoskeletal 2 epidermal OS=Homo sapiens GN=KRT2...	sp|P35908|K22E_HUMAN	65 kDa	0.000132646	-1
sp|P06576|ATPB_HUMAN ATP synthase subunit beta, mitochondrial OS=Homo sapiens GN=ATP5B...	sp|P06576|ATPB_HUMAN	57 kDa	0.000194234	-1
sp|Q6A163|K1C39_HUMAN Keratin, type I cytoskeletal 39 OS=Homo sapiens GN=KRT39 PE=1...	sp|Q6A163|K1C39_HUMAN	56 kDa	0.00023978	1
sp|P0C0S8|H2A1_HUMAN Histone H2A type 1 OS=Homo sapiens GN=HIST1H2AG PE=1 SV=2	sp|P0C0S8|H2A1_HUMAN (+4)	14 kDa	0.00224105	1
sp|Q8TF66|LRC15_HUMAN Leucine-rich repeat-containing protein 15 OS=Homo sapiens GN=LRRC15...	sp|Q8TF66|LRC15_HUMAN	64 kDa	0.00351788	-1
sp|P15924|DESP_HUMAN Desmoplakin OS=Homo sapiens GN=DSP PE=1 SV=3	sp|P15924|DESP_HUMAN	332 kDa	0.00479325	1
sp|Q9Y3R4|NEUR2_HUMAN Sialidase-2 OS=Homo sapiens GN=NEU2 PE=1 SV=2	sp|Q9Y3R4|NEUR2_HUMAN	42 kDa	0.00778367	-1
sp|P62805|H4_HUMAN Histone H4 OS=Homo sapiens GN=HIST1H4A PE=1 SV=2	sp|P62805|H4_HUMAN	11 kDa	0.00846095	1
sp|P31947|1433S_HUMAN 14-3-3 protein sigma OS=Homo sapiens GN=SFN PE=1 SV=1	sp|P31947|1433S_HUMAN	28 kDa	0.00933232	1
sp|P63261|ACTG_HUMAN Actin, cytoplasmic 2 OS=Homo sapiens GN=ACTG1 PE=1 SV=1	sp|P63261|ACTG_HUMAN	42 kDa	0.0201955	-1
sp|Q13867|BLMH_HUMAN Bleomycin hydrolase OS=Homo sapiens GN=BLMH PE=1 SV=1	sp|Q13867|BLMH_HUMAN	53 kDa	0.0678189	-1
sp|P14923|PLAK_HUMAN Junction plakoglobin OS=Homo sapiens GN=JUP PE=1 SV=3	sp|P14923|PLAK_HUMAN	82 kDa	0.0769026	1
sp|P51178|PLCD1_HUMAN 1-phosphatidylinositol 4,5-bisphosphate phosphodiesterase delta-1...	sp|P51178|PLCD1_HUMAN	86 kDa	0.0782201	-1
sp|P27482|CALL3_HUMAN Calmodulin-like protein 3 OS=Homo sapiens GN=CALML3 PE=1 SV=2	sp|P27482|CALL3_HUMAN	17 kDa	0.0859177	-1
sp|Q92764|KRT35_HUMAN Keratin, type I cuticular Ha5 OS=Homo sapiens GN=KRT35 PE=2...	sp|Q92764|KRT35_HUMAN	50 kDa	0.097736	-1
sp|A8MUX0|KR161_HUMAN Keratin-associated protein 16-1 OS=Homo sapiens GN=KRTAP16-1...	sp|A8MUX0|KR161_HUMAN	54 kDa	0.180633	1
sp|Q15149|PLEC_HUMAN Plectin OS=Homo sapiens GN=PLEC PE=1 SV=3	sp|Q15149|PLEC_HUMAN	532 kDa	0.22392	-1
sp|P11940|PABP1_HUMAN Polyadenylate-binding protein 1 OS=Homo sapiens GN=PABPC1 PE=1...	sp|P11940|PABP1_HUMAN (+1)	71 kDa	0.297746	-1
sp|P47929|LEG7_HUMAN Galectin-7 OS=Homo sapiens GN=LGALS7 PE=1 SV=2	sp|P47929|LEG7_HUMAN	15 kDa	0.360017	-1
sp|P25705|ATPA_HUMAN ATP synthase subunit alpha, mitochondrial OS=Homo sapiens GN=ATP5A1...	sp|P25705|ATPA_HUMAN (+1)	60 kDa	0.381308	-1
sp|P60413|KR10C_HUMAN Keratin-associated protein 10-12 OS=Homo sapiens GN=KRTAP10-12...	sp|P60413|KR10C_HUMAN	25 kDa	0.487453	1
sp|P33764|S10A3_HUMAN Protein S100-A3 OS=Homo sapiens GN=S100A3 PE=1 SV=1	sp|P33764|S10A3_HUMAN	12 kDa	0.718779	1
sp|A8MTY7|KRA97_HUMAN Keratin-associated protein 9-7 OS=Homo sapiens GN=KRTAP9-7...	sp|A8MTY7|KRA97_HUMAN	18 kDa	0.984508	1
sp|Q9NZD1|GPC5D_HUMAN G-protein coupled receptor family C group 5 member D OS=Homo...	sp|Q9NZD1|GPC5D_HUMAN	?	0.986822	1
tr|B5MDD6|B5MDD6_HUMAN Keratin-associated protein 9-9 OS=Homo sapiens GN=KRTAP9-9...	tr|B5MDD6|B5MDD6_HUMAN	18 kDa	0.989708	1
sp|P0C7H8|KRA23_HUMAN Keratin-associated protein 2-3 OS=Homo sapiens GN=KRTAP2-3...	sp|P0C7H8|KRA23_HUMAN (+1)	13 kDa	0.989722	1
sp|Q9BYR6|KRA33_HUMAN Keratin-associated protein 3-3 OS=Homo sapiens GN=KRTAP3-3...	sp|Q9BYR6|KRA33_HUMAN	10 kDa	0.990497	1
sp|P84243|H33_HUMAN Histone H3.3 OS=Homo sapiens GN=H3F3A PE=1 SV=2	sp|P84243|H33_HUMAN	15 kDa	0.992683	1
sp|Q9BYQ3|KRA93_HUMAN Keratin-associated protein 9-3 OS=Homo sapiens GN=KRTAP9-3...	sp|Q9BYQ3|KRA93_HUMAN	17 kDa	0.993492	1
sp|Q9BYQ0|KRA98_HUMAN Keratin-associated protein 9-8 OS=Homo sapiens GN=KRTAP9-8...	sp|Q9BYQ0|KRA98_HUMAN	17 kDa	0.993772	1
tr|I3L160|I3L160_HUMAN Keratin-associated protein 9-2 OS=Homo sapiens GN=KRTAP9-2...	tr|I3L160|I3L160_HUMAN	18 kDa	0.993943	1
sp|Q52LG2|KR132_HUMAN Keratin-associated protein 13-2 OS=Homo sapiens GN=KRTAP13-2...	sp|Q52LG2|KR132_HUMAN	19 kDa	0.993967	1
sp|Q14134|TRI29_HUMAN Tripartite motif-containing protein 29 OS=Homo sapiens GN=TRIM29...	sp|Q14134|TRI29_HUMAN	66 kDa	0.994189	1
sp|P68431|H31_HUMAN Histone H3.1 OS=Homo sapiens GN=HIST1H3A PE=1 SV=2	sp|P68431|H31_HUMAN	15 kDa	0.994313	1
sp|A8MVA2|KRA96_HUMAN Keratin-associated protein 9-6 OS=Homo sapiens GN=KRTAP9-6...	sp|A8MVA2|KRA96_HUMAN	17 kDa	0.994817	1
sp|Q9BYP9|KRA99_HUMAN Keratin-associated protein 9-9 OS=Homo sapiens GN=KRTAP9-9...	sp|Q9BYP9|KRA99_HUMAN	16 kDa	0.995005	1
sp|Q14533|KRT81_HUMAN Keratin, type II cuticular Hb1 OS=Homo sapiens GN=KRT81 PE=1...	sp|Q14533|KRT81_HUMAN	55 kDa	0.995868	1
sp|Q8IUC1|KR111_HUMAN Keratin-associated protein 11-1 OS=Homo sapiens GN=KRTAP11-1...	sp|Q8IUC1|KR111_HUMAN	17 kDa	0.995988	1
sp|Q9BYQ2|KRA94_HUMAN Keratin-associated protein 9-4 OS=Homo sapiens GN=KRTAP9-4...	sp|Q9BYQ2|KRA94_HUMAN	16 kDa	0.996019	1
sp|Q9BYR4|KRA43_HUMAN Keratin-associated protein 4-3 OS=Homo sapiens GN=KRTAP4-3...	sp|Q9BYR4|KRA43_HUMAN	21 kDa	0.996099	1
sp|Q13228|SBP1_HUMAN Selenium-binding protein 1 OS=Homo sapiens GN=SELENBP1 PE=1...	sp|Q13228|SBP1_HUMAN	52 kDa	0.996153	1
sp|P30041|PRDX6_HUMAN Peroxiredoxin-6 OS=Homo sapiens GN=PRDX6 PE=1 SV=3	sp|P30041|PRDX6_HUMAN	25 kDa	0.996203	1
sp|O75367|H2AY_HUMAN Core histone macro-H2A.1 OS=Homo sapiens GN=H2AFY PE=1 SV=4	sp|O75367|H2AY_HUMAN	40 kDa	0.996218	1
tr|E7EW10|E7EW10_HUMAN Thioredoxin reductase 1, cytoplasmic OS=Homo sapiens GN=TXNRD1...	tr|E7EW10|E7EW10_HUMAN	67 kDa	0.99633	-1
sp|P62937|PPIA_HUMAN Peptidyl-prolyl cis-trans isomerase A OS=Homo sapiens GN=PPIA...	sp|P62937|PPIA_HUMAN (+2)	18 kDa	0.99687	-1
sp|Q8IUC3|KRA71_HUMAN Keratin-associated protein 7-1 OS=Homo sapiens GN=KRTAP7-1...	sp|Q8IUC3|KRA71_HUMAN	9 kDa	0.996877	1
sp|P05387|RLA2_HUMAN 60S acidic ribosomal protein P2 OS=Homo sapiens GN=RPLP2 PE=1...	sp|P05387|RLA2_HUMAN	12 kDa	0.997	-1
sp|P07900|HS90A_HUMAN Heat shock protein HSP 90-alpha OS=Homo sapiens GN=HSP90AA1 PE=1 SV=5	sp|P07900|HS90A_HUMAN	85 kDa	0.997028	-1
sp|P50395|GDIB_HUMAN Rab GDP dissociation inhibitor beta OS=Homo sapiens GN=GDI2...	sp|P50395|GDIB_HUMAN (+1)	51 kDa	0.997212	-1
sp|P40926|MDHM_HUMAN Malate dehydrogenase, mitochondrial OS=Homo sapiens GN=MDH2...	sp|P40926|MDHM_HUMAN	36 kDa	0.997237	-1
tr|I3L377|I3L377_HUMAN Keratin-associated protein 9-2 OS=Homo sapiens GN=KRTAP9-2...	tr|I3L377|I3L377_HUMAN	17 kDa	0.997286	1
sp|P22735|TGM1_HUMAN Protein-glutamine gamma-glutamyltransferase K OS=Homo sapiens...	sp|P22735|TGM1_HUMAN	90 kDa	0.997317	-1
sp|P07195|LDHB_HUMAN L-lactate dehydrogenase B chain OS=Homo sapiens GN=LDHB PE=1...	sp|P07195|LDHB_HUMAN	37 kDa	0.997398	-1
sp|P02533|K1C14_HUMAN Keratin, type I cytoskeletal 14 OS=Homo sapiens GN=KRT14 PE=1...	sp|P02533|K1C14_HUMAN	52 kDa	0.997401	-1
sp|P06733|ENOA_HUMAN Alpha-enolase OS=Homo sapiens GN=ENO1 PE=1 SV=2	sp|P06733|ENOA_HUMAN	47 kDa	0.997413	-1
sp|Q02878|RL6_HUMAN 60S ribosomal protein L6 OS=Homo sapiens GN=RPL6 PE=1 SV=3	sp|Q02878|RL6_HUMAN (+1)	33 kDa	0.997415	-1
sp|Q16777|H2A2C_HUMAN Histone H2A type 2-C OS=Homo sapiens GN=HIST2H2AC PE=1 SV=4	sp|Q16777|H2A2C_HUMAN (+1)	14 kDa	0.997456	1
sp|Q9BYR7|KRA32_HUMAN Keratin-associated protein 3-2 OS=Homo sapiens GN=KRTAP3-2...	sp|Q9BYR7|KRA32_HUMAN	10 kDa	0.997472	1
sp|P26641|EF1G_HUMAN Elongation factor 1-gamma OS=Homo sapiens GN=EEF1G PE=1 SV=3	sp|P26641|EF1G_HUMAN	50 kDa	0.997484	-1
sp|P49327|FAS_HUMAN Fatty acid synthase OS=Homo sapiens GN=FASN PE=1 SV=3	sp|P49327|FAS_HUMAN	273 kDa	0.997484	-1
sp|P49674|KC1E_HUMAN Casein kinase I isoform epsilon OS=Homo sapiens GN=CSNK1E PE=1...	sp|P49674|KC1E_HUMAN	47 kDa	0.997505	-1
sp|P13647|K2C5_HUMAN Keratin, type II cytoskeletal 5 OS=Homo sapiens GN=KRT5 PE=1...	sp|P13647|K2C5_HUMAN	62 kDa	0.997527	-1
sp|Q3LI83|KR241_HUMAN Keratin-associated protein 24-1 OS=Homo sapiens GN=KRTAP24-1...	sp|Q3LI83|KR241_HUMAN	28 kDa	0.997533	-1
sp|P11021|GRP78_HUMAN 78 kDa glucose-regulated protein OS=Homo sapiens GN=HSPA5 PE=1...	sp|P11021|GRP78_HUMAN	72 kDa	0.997533	-1
sp|Q86SG7|LYG2_HUMAN Lysozyme g-like protein 2 OS=Homo sapiens GN=LYG2 PE=1 SV=2	sp|Q86SG7|LYG2_HUMAN	23 kDa	0.997566	-1
sp|Q13835|PKP1_HUMAN Plakophilin-1 OS=Homo sapiens GN=PKP1 PE=1 SV=2	sp|Q13835|PKP1_HUMAN	83 kDa	0.997573	1
sp|O95147|DUS14_HUMAN Dual specificity protein phosphatase 14 OS=Homo sapiens GN=DUSP14...	sp|O95147|DUS14_HUMAN	22 kDa	0.997577	1
sp|Q562R1|ACTBL_HUMAN Beta-actin-like protein 2 OS=Homo sapiens GN=ACTBL2 PE=1 SV=2	sp|Q562R1|ACTBL_HUMAN	42 kDa	0.997611	-1
sp|P02538|K2C6A_HUMAN Keratin, type II cytoskeletal 6A OS=Homo sapiens GN=KRT6A PE=1...	sp|P02538|K2C6A_HUMAN	60 kDa	0.997644	-1
sp|P60174|TPIS_HUMAN Triosephosphate isomerase OS=Homo sapiens GN=TPI1 PE=1 SV=3	sp|P60174|TPIS_HUMAN	31 kDa	0.99765	-1
sp|P12532|KCRU_HUMAN Creatine kinase U-type, mitochondrial OS=Homo sapiens GN=CKMT1A...	sp|P12532|KCRU_HUMAN	47 kDa	0.997726	-1
sp|Q6KB66|K2C80_HUMAN Keratin, type II cytoskeletal 80 OS=Homo sapiens GN=KRT80 PE=1...	sp|Q6KB66|K2C80_HUMAN	51 kDa	0.997738	-1
sp|P12814|ACTN1_HUMAN Alpha-actinin-1 OS=Homo sapiens GN=ACTN1 PE=1 SV=2	sp|P12814|ACTN1_HUMAN (+2)	103 kDa	0.997812	-1
sp|P23396|RS3_HUMAN 40S ribosomal protein S3 OS=Homo sapiens GN=RPS3 PE=1 SV=2	sp|P23396|RS3_HUMAN	27 kDa	0.997882	-1
sp|P14618|KPYM_HUMAN Pyruvate kinase isozymes M1/M2 OS=Homo sapiens GN=PKM PE=1 SV=4	sp|P14618|KPYM_HUMAN	58 kDa	0.997885	-1
sp|Q9NTX5|ECHD1_HUMAN Ethylmalonyl-CoA decarboxylase OS=Homo sapiens GN=ECHDC1 PE=1...	sp|Q9NTX5|ECHD1_HUMAN	?	0.997927	-1
sp|P62241|RS8_HUMAN 40S ribosomal protein S8 OS=Homo sapiens GN=RPS8 PE=1 SV=2	sp|P62241|RS8_HUMAN (+1)	24 kDa	0.99796	-1
sp|P48147|PPCE_HUMAN Prolyl endopeptidase OS=Homo sapiens GN=PREP PE=1 SV=2	sp|P48147|PPCE_HUMAN	81 kDa	0.997965	-1
sp|P06744|G6PI_HUMAN Glucose-6-phosphate isomerase OS=Homo sapiens GN=GPI PE=1 SV=4	sp|P06744|G6PI_HUMAN	?	0.997972	-1
sp|P51659|DHB4_HUMAN Peroxisomal multifunctional enzyme type 2 OS=Homo sapiens GN=HSD17B4...	sp|P51659|DHB4_HUMAN	80 kDa	0.998024	-1
sp|P32969|RL9_HUMAN 60S ribosomal protein L9 OS=Homo sapiens GN=RPL9 PE=1 SV=1	sp|P32969|RL9_HUMAN (+2)	?	0.998024	-1
sp|Q96QA5|GSDMA_HUMAN Gasdermin-A OS=Homo sapiens GN=GSDMA PE=2 SV=4	sp|Q96QA5|GSDMA_HUMAN	?	0.998028	-1
sp|P15880|RS2_HUMAN 40S ribosomal protein S2 OS=Homo sapiens GN=RPS2 PE=1 SV=2	sp|P15880|RS2_HUMAN	31 kDa	0.998043	-1
sp|P09382|LEG1_HUMAN Galectin-1 OS=Homo sapiens GN=LGALS1 PE=1 SV=2	sp|P09382|LEG1_HUMAN	?	0.998043	-1
sp|P60842|IF4A1_HUMAN Eukaryotic initiation factor 4A-I OS=Homo sapiens GN=EIF4A1...	sp|P60842|IF4A1_HUMAN	46 kDa	0.998047	-1
sp|P55072|TERA_HUMAN Transitional endoplasmic reticulum ATPase OS=Homo sapiens GN=VCP PE=1 SV=4	sp|P55072|TERA_HUMAN	89 kDa	0.998063	-1
sp|P08779|K1C16_HUMAN Keratin, type I cytoskeletal 16 OS=Homo sapiens GN=KRT16 PE=1...	sp|P08779|K1C16_HUMAN	51 kDa	0.998107	-1
sp|P48163|MAOX_HUMAN NADP-dependent malic enzyme OS=Homo sapiens GN=ME1 PE=1 SV=1	sp|P48163|MAOX_HUMAN	?	0.998111	-1
sp|P18669|PGAM1_HUMAN Phosphoglycerate mutase 1 OS=Homo sapiens GN=PGAM1 PE=1 SV=2	sp|P18669|PGAM1_HUMAN	29 kDa	0.998133	-1
sp|Q96KP4|CNDP2_HUMAN Cytosolic non-specific dipeptidase OS=Homo sapiens GN=CNDP2...	sp|Q96KP4|CNDP2_HUMAN	?	0.9982	-1
sp|P06702|S10A9_HUMAN Protein S100-A9 OS=Homo sapiens GN=S100A9 PE=1 SV=1	sp|P06702|S10A9_HUMAN	13 kDa	0.998235	-1
sp|Q14152|EIF3A_HUMAN Eukaryotic translation initiation factor 3 subunit A OS=Homo...	sp|Q14152|EIF3A_HUMAN (+1)	?	0.998291	-1
sp|Q9NZT1|CALL5_HUMAN Calmodulin-like protein 5 OS=Homo sapiens GN=CALML5 PE=1 SV=2	sp|Q9NZT1|CALL5_HUMAN	16 kDa	0.998312	-1
sp|Q9ULW8|PADI3_HUMAN Protein-arginine deiminase type-3 OS=Homo sapiens GN=PADI3...	sp|Q9ULW8|PADI3_HUMAN	75 kDa	0.99832	-1
sp|P13639|EF2_HUMAN Elongation factor 2 OS=Homo sapiens GN=EEF2 PE=1 SV=4	sp|P13639|EF2_HUMAN	95 kDa	0.998329	-1
sp|O00303|EIF3F_HUMAN Eukaryotic translation initiation factor 3 subunit F OS=Homo...	sp|O00303|EIF3F_HUMAN (+1)	38 kDa	0.998335	-1
sp|P49720|PSB3_HUMAN Proteasome subunit beta type-3 OS=Homo sapiens GN=PSMB3 PE=1...	sp|P49720|PSB3_HUMAN (+1)	23 kDa	0.99842	-1
tr|E9PAV3|E9PAV3_HUMAN Nascent polypeptide-associated complex subunit alpha OS=Homo sapiens GN=NACA PE=4 SV=1	tr|E9PAV3|E9PAV3_HUMAN	205 kDa	0.998421	-1
sp|P63244|GBLP_HUMAN Guanine nucleotide-binding protein subunit beta-2-like 1 OS=Homo sapiens GN=GNB2L1 PE=1 SV=3	sp|P63244|GBLP_HUMAN	35 kDa	0.998425	-1
sp|Q8WWZ1|IL1FA_HUMAN Interleukin-1 family member 10 OS=Homo sapiens GN=IL1F10 PE=1...	sp|Q8WWZ1|IL1FA_HUMAN (+1)	17 kDa	0.998444	-1
sp|P09467|F16P1_HUMAN Fructose-1,6-bisphosphatase 1 OS=Homo sapiens GN=FBP1 PE=1...	sp|P09467|F16P1_HUMAN	37 kDa	0.99845	-1
sp|P43155|CACP_HUMAN Carnitine O-acetyltransferase OS=Homo sapiens GN=CRAT PE=1 SV=5	sp|P43155|CACP_HUMAN	71 kDa	0.99845	-1
sp|P62266|RS23_HUMAN 40S ribosomal protein S23 OS=Homo sapiens GN=RPS23 PE=1 SV=3	sp|P62266|RS23_HUMAN	?	0.998476	-1
sp|Q00610|CLH1_HUMAN Clathrin heavy chain 1 OS=Homo sapiens GN=CLTC PE=1 SV=5	sp|Q00610|CLH1_HUMAN	192 kDa	0.998509	-1
sp|O75223|GGCT_HUMAN Gamma-glutamylcyclotransferase OS=Homo sapiens GN=GGCT PE=1...	sp|O75223|GGCT_HUMAN (+2)	?	0.998534	-1
sp|P62701|RS4X_HUMAN 40S ribosomal protein S4, X isoform OS=Homo sapiens GN=RPS4X...	sp|P62701|RS4X_HUMAN	?	0.998534	-1
sp|P05386|RLA1_HUMAN 60S acidic ribosomal protein P1 OS=Homo sapiens GN=RPLP1 PE=1...	sp|P05386|RLA1_HUMAN	12 kDa	0.998552	-1
sp|Q14974|IMB1_HUMAN Importin subunit beta-1 OS=Homo sapiens GN=KPNB1 PE=1 SV=2	sp|Q14974|IMB1_HUMAN	97 kDa	0.998559	-1
sp|Q99714|HCD2_HUMAN 3-hydroxyacyl-CoA dehydrogenase type-2 OS=Homo sapiens GN=HSD17B10 PE=1 SV=3	sp|Q99714|HCD2_HUMAN	27 kDa	0.998559	-1
sp|Q6MZM0|HPHL1_HUMAN Hephaestin-like protein 1 OS=Homo sapiens GN=HEPHL1 PE=2 SV=2	sp|Q6MZM0|HPHL1_HUMAN	132 kDa	0.998594	1
sp|P62277|RS13_HUMAN 40S ribosomal protein S13 OS=Homo sapiens GN=RPS13 PE=1 SV=2	sp|P62277|RS13_HUMAN (+1)	?	0.998608	-1
sp|P00505|AATM_HUMAN Aspartate aminotransferase, mitochondrial OS=Homo sapiens GN=GOT2...	sp|P00505|AATM_HUMAN	?	0.998609	-1
sp|P05388|RLA0_HUMAN 60S acidic ribosomal protein P0 OS=Homo sapiens GN=RPLP0 PE=1...	sp|P05388|RLA0_HUMAN	34 kDa	0.998667	-1
sp|Q5JW98|FA26D_HUMAN Protein FAM26D OS=Homo sapiens GN=FAM26D PE=1 SV=1	sp|Q5JW98|FA26D_HUMAN	35 kDa	0.998806	1
sp|P0CG47|UBB_HUMAN Polyubiquitin-B OS=Homo sapiens GN=UBB PE=1 SV=1	sp|P0CG47|UBB_HUMAN (+18)	26 kDa	0.998854	-1
sp|P04792|HSPB1_HUMAN Heat shock protein beta-1 OS=Homo sapiens GN=HSPB1 PE=1 SV=2	sp|P04792|HSPB1_HUMAN	23 kDa	0.998854	-1
sp|P68104|EF1A1_HUMAN Elongation factor 1-alpha 1 OS=Homo sapiens GN=EEF1A1 PE=1...	sp|P68104|EF1A1_HUMAN (+1)	50 kDa	0.998938	-1
sp|P08865|RSSA_HUMAN 40S ribosomal protein SA OS=Homo sapiens GN=RPSA PE=1 SV=4	sp|P08865|RSSA_HUMAN (+1)	33 kDa	0.998946	-1
sp|A8MXZ3|KRA91_HUMAN Keratin-associated protein 9-1 OS=Homo sapiens GN=KRTAP9-1...	sp|A8MXZ3|KRA91_HUMAN	26 kDa	0.99906	1
tr|C4AMA3|C4AMA3_HUMAN Keratin, type I cuticular Ha4 OS=Homo sapiens GN=KRT34 PE=3...	tr|C4AMA3|C4AMA3_HUMAN	45 kDa	0.999165	1
sp|P17931|LEG3_HUMAN Galectin-3 OS=Homo sapiens GN=LGALS3 PE=1 SV=5	sp|P17931|LEG3_HUMAN	26 kDa	0.999392	-1
sp|O76013|KRT36_HUMAN Keratin, type I cuticular Ha6 OS=Homo sapiens GN=KRT36 PE=1...	sp|O76013|KRT36_HUMAN	52 kDa	0.999473	-1
sp|P00338|LDHA_HUMAN L-lactate dehydrogenase A chain OS=Homo sapiens GN=LDHA PE=1...	sp|P00338|LDHA_HUMAN	37 kDa	0.999473	-1
sp|Q9Y446|PKP3_HUMAN Plakophilin-3 OS=Homo sapiens GN=PKP3 PE=1 SV=1	sp|Q9Y446|PKP3_HUMAN	87 kDa	0.999558	1
sp|O75190|DNJB6_HUMAN DnaJ homolog subfamily B member 6 OS=Homo sapiens GN=DNAJB6...	sp|O75190|DNJB6_HUMAN (+3)	36 kDa	0.999558	1
sp|P07686|HEXB_HUMAN Beta-hexosaminidase subunit beta OS=Homo sapiens GN=HEXB PE=1...	sp|P07686|HEXB_HUMAN (+2)	?	0.999558	1
sp|Q71DI3|H32_HUMAN Histone H3.2 OS=Homo sapiens GN=HIST2H3A PE=1 SV=3	sp|Q71DI3|H32_HUMAN	15 kDa	0.99957	1
sp|P10599|THIO_HUMAN Thioredoxin OS=Homo sapiens GN=TXN PE=1 SV=3	sp|P10599|THIO_HUMAN (+1)	12 kDa	0.999651	1
tr|F5GWP8|F5GWP8_HUMAN Junction plakoglobin OS=Homo sapiens GN=JUP PE=3 SV=1	tr|F5GWP8|F5GWP8_HUMAN	66 kDa	0.999652	-1
sp|P62258|1433E_HUMAN 14-3-3 protein epsilon OS=Homo sapiens GN=YWHAE PE=1 SV=1	sp|P62258|1433E_HUMAN	29 kDa	0.999654	-1
sp|P32119|PRDX2_HUMAN Peroxiredoxin-2 OS=Homo sapiens GN=PRDX2 PE=1 SV=5	sp|P32119|PRDX2_HUMAN	22 kDa	0.999654	-1
sp|Q9BYQ4|KRA92_HUMAN Keratin-associated protein 9-2 OS=Homo sapiens GN=KRTAP9-2...	sp|Q9BYQ4|KRA92_HUMAN	18 kDa	0.999659	1
sp|Q3LI72|KR195_HUMAN Keratin-associated protein 19-5 OS=Homo sapiens GN=KRTAP19-5...	sp|Q3LI72|KR195_HUMAN	8 kDa	0.999669	1
sp|O76014|KRT37_HUMAN Keratin, type I cuticular Ha7 OS=Homo sapiens GN=KRT37 PE=2...	sp|O76014|KRT37_HUMAN	50 kDa	0.999699	-1
sp|P60409|KR107_HUMAN Keratin-associated protein 10-7 OS=Homo sapiens GN=KRTAP10-7 PE=2 SV=2	sp|P60409|KR107_HUMAN	38 kDa	0.999758	-1
sp|Q6L8H2|KRA53_HUMAN Keratin-associated protein 5-3 OS=Homo sapiens GN=KRTAP5-3 PE=2 SV=1	sp|Q6L8H2|KRA53_HUMAN	22 kDa	0.999758	-1
sp|A8MX34|KR291_HUMAN Keratin-associated protein 29-1 OS=Homo sapiens GN=KRTAP29-1 PE=3 SV=1	sp|A8MX34|KR291_HUMAN	35 kDa	0.999806	-1
sp|Q6L8H4|KRA51_HUMAN Keratin-associated protein 5-1 OS=Homo sapiens GN=KRTAP5-1 PE=2 SV=1	sp|Q6L8H4|KRA51_HUMAN	24 kDa	0.999823	-1
sp|P60014|KR10A_HUMAN Keratin-associated protein 10-10 OS=Homo sapiens GN=KRTAP10-10...	sp|P60014|KR10A_HUMAN	26 kDa	0.999828	-1
sp|Q6PEX3|KR261_HUMAN Keratin-associated protein 26-1 OS=Homo sapiens GN=KRTAP26-1 PE=1 SV=1	sp|Q6PEX3|KR261_HUMAN	23 kDa	0.999842	-1
sp|P60370|KR105_HUMAN Keratin-associated protein 10-5 OS=Homo sapiens GN=KRTAP10-5 PE=2 SV=2	sp|P60370|KR105_HUMAN	28 kDa	0.999845	-1
sp|P60410|KR108_HUMAN Keratin-associated protein 10-8 OS=Homo sapiens GN=KRTAP10-8 PE=2 SV=2	sp|P60410|KR108_HUMAN	26 kDa	0.999855	-1
sp|Q701N4|KRA52_HUMAN Keratin-associated protein 5-2 OS=Homo sapiens GN=KRTAP5-2 PE=2 SV=1	sp|Q701N4|KRA52_HUMAN	16 kDa	0.999876	-1
sp|P60371|KR106_HUMAN Keratin-associated protein 10-6 OS=Homo sapiens GN=KRTAP10-6...	sp|P60371|KR106_HUMAN	37 kDa	0.99989	-1
sp|P60412|KR10B_HUMAN Keratin-associated protein 10-11 OS=Homo sapiens GN=KRTAP10-11 PE=1 SV=3	sp|P60412|KR10B_HUMAN	30 kDa	0.999893	-1
sp|P60369|KR103_HUMAN Keratin-associated protein 10-3 OS=Homo sapiens GN=KRTAP10-3 PE=1 SV=2	sp|P60369|KR103_HUMAN	22 kDa	0.999901	-1
sp|Q8IUC0|KR131_HUMAN Keratin-associated protein 13-1 OS=Homo sapiens GN=KRTAP13-1...	sp|Q8IUC0|KR131_HUMAN	18 kDa	1	-1
sp|P15090|FABP4_HUMAN Fatty acid-binding protein, adipocyte OS=Homo sapiens GN=FABP4...	sp|P15090|FABP4_HUMAN	15 kDa	1	-1
sp|Q9BYQ6|KR411_HUMAN Keratin-associated protein 4-11 OS=Homo sapiens GN=KRTAP4-11 PE=2 SV=2	sp|Q9BYQ6|KR411_HUMAN	21 kDa	1	-1
sp|P06703|S10A6_HUMAN Protein S100-A6 OS=Homo sapiens GN=S100A6 PE=1 SV=1	sp|P06703|S10A6_HUMAN	10 kDa	1	-1
sp|A6NCN2|K121P_HUMAN Keratin-81-like protein KRT121P OS=Homo sapiens GN=KRT121P...	sp|A6NCN2|K121P_HUMAN	29 kDa	1	-1
sp|P07355|ANXA2_HUMAN Annexin A2 OS=Homo sapiens GN=ANXA2 PE=1 SV=2	sp|P07355|ANXA2_HUMAN	39 kDa	1	-1
sp|P16403|H12_HUMAN Histone H1.2 OS=Homo sapiens GN=HIST1H1C PE=1 SV=2	sp|P16403|H12_HUMAN	21 kDa	1	-1
sp|Q14956|GPNMB_HUMAN Transmembrane glycoprotein NMB OS=Homo sapiens GN=GPNMB PE=1...	sp|Q14956|GPNMB_HUMAN (+1)	64 kDa	1	-1
sp|P02511|CRYAB_HUMAN Alpha-crystallin B chain OS=Homo sapiens GN=CRYAB PE=1 SV=2	sp|P02511|CRYAB_HUMAN (+1)	20 kDa	1	-1
sp|Q9BYR3|KRA44_HUMAN Keratin-associated protein 4-4 OS=Homo sapiens GN=KRTAP4-4...	sp|Q9BYR3|KRA44_HUMAN	?	1	-1
sp|Q07283|TRHY_HUMAN Trichohyalin OS=Homo sapiens GN=TCHH PE=1 SV=2	sp|Q07283|TRHY_HUMAN	254 kDa	1	-1
sp|P16401|H15_HUMAN Histone H1.5 OS=Homo sapiens GN=HIST1H1B PE=1 SV=3	sp|P16401|H15_HUMAN	23 kDa	1	-1
sp|Q9P0M6|H2AW_HUMAN Core histone macro-H2A.2 OS=Homo sapiens GN=H2AFY2 PE=1 SV=3	sp|Q9P0M6|H2AW_HUMAN (+1)	?	1	-1
sp|P36952|SPB5_HUMAN Serpin B5 OS=Homo sapiens GN=SERPINB5 PE=1 SV=2	sp|P36952|SPB5_HUMAN	42 kDa	1	-1
sp|P0C0S5|H2AZ_HUMAN Histone H2A.Z OS=Homo sapiens GN=H2AFZ PE=1 SV=2	sp|P0C0S5|H2AZ_HUMAN (+2)	14 kDa	1	-1
sp|P63104|1433Z_HUMAN 14-3-3 protein zeta/delta OS=Homo sapiens GN=YWHAZ PE=1 SV=1	sp|P63104|1433Z_HUMAN	28 kDa	1	-1
sp|P45880|VDAC2_HUMAN Voltage-dependent anion-selective channel protein 2 OS=Homo...	sp|P45880|VDAC2_HUMAN	32 kDa	1	-1
sp|P37802|TAGL2_HUMAN Transgelin-2 OS=Homo sapiens GN=TAGLN2 PE=1 SV=3	sp|P37802|TAGL2_HUMAN	22 kDa	1	-1
sp|Q92820|GGH_HUMAN Gamma-glutamyl hydrolase OS=Homo sapiens GN=GGH PE=1 SV=2	sp|Q92820|GGH_HUMAN	36 kDa	1	-1
sp|Q8IUE6|H2A2B_HUMAN Histone H2A type 2-B OS=Homo sapiens GN=HIST2H2AB PE=1 SV=3	sp|Q8IUE6|H2A2B_HUMAN	14 kDa	1	-1
sp|Q7Z3Y8|K1C27_HUMAN Keratin, type I cytoskeletal 27 OS=Homo sapiens GN=KRT27 PE=1...	sp|Q7Z3Y8|K1C27_HUMAN	50 kDa	1	-1
sp|P04083|ANXA1_HUMAN Annexin A1 OS=Homo sapiens GN=ANXA1 PE=1 SV=2	sp|P04083|ANXA1_HUMAN	39 kDa	1	-1
sp|Q86YZ3|HORN_HUMAN Hornerin OS=Homo sapiens GN=HRNR PE=1 SV=2	sp|Q86YZ3|HORN_HUMAN	282 kDa	1	-1
sp|Q8IUB9|KR191_HUMAN Keratin-associated protein 19-1 OS=Homo sapiens GN=KRTAP19-1...	sp|Q8IUB9|KR191_HUMAN	?	1	-1

## Sheet: TableS8B
Supplemental Table S8B. Statistical testing of cuticle versus total hair shaft. Cuticle from 7 subjects compared to scalp hair from 16 subjects.
Identified Proteins	Accession.Number	MW	P Total Hair vs. Cuticle	Dir. Reg. Total Hair vs. Cuticle
tr|I3L2N9|I3L2N9_HUMAN Uncharacterized protein OS=Homo sapiens PE=3 SV=1	tr|I3L2N9|I3L2N9_HUMAN	45 kDa	1.69628e-34	1
sp|O43790|KRT86_HUMAN Keratin, type II cuticular Hb6 OS=Homo sapiens GN=KRT86 PE=1...	sp|O43790|KRT86_HUMAN	53 kDa	3.32254e-23	1
sp|Q14525|KT33B_HUMAN Keratin, type I cuticular Ha3-II OS=Homo sapiens GN=KRT33B...	sp|Q14525|KT33B_HUMAN	46 kDa	1.04218e-21	1
sp|O76009|KT33A_HUMAN Keratin, type I cuticular Ha3-I OS=Homo sapiens GN=KRT33A PE=2...	sp|O76009|KT33A_HUMAN	46 kDa	5.3242e-18	1
sp|P78385|KRT83_HUMAN Keratin, type II cuticular Hb3 OS=Homo sapiens GN=KRT83 PE=1...	sp|P78385|KRT83_HUMAN	54 kDa	2.96004e-15	1
sp|Q9BYR8|KRA31_HUMAN Keratin-associated protein 3-1 OS=Homo sapiens GN=KRTAP3-1...	sp|Q9BYR8|KRA31_HUMAN	11 kDa	6.99615e-15	1
sp|Q14533|KRT81_HUMAN Keratin, type II cuticular Hb1 OS=Homo sapiens GN=KRT81 PE=1...	sp|Q14533|KRT81_HUMAN	55 kDa	5.12821e-14	1
sp|Q14532|K1H2_HUMAN Keratin, type I cuticular Ha2 OS=Homo sapiens GN=KRT32 PE=1...	sp|Q14532|K1H2_HUMAN	50 kDa	1.50943e-09	-1
sp|Q9NSB4|KRT82_HUMAN Keratin, type II cuticular Hb2 OS=Homo sapiens GN=KRT82 PE=1...	sp|Q9NSB4|KRT82_HUMAN	57 kDa	5.0741e-09	-1
sp|Q86SJ6|DSG4_HUMAN Desmoglein-4 OS=Homo sapiens GN=DSG4 PE=1 SV=1	sp|Q86SJ6|DSG4_HUMAN	114 kDa	5.12006e-06	1
sp|P13645|K1C10_HUMAN Keratin, type I cytoskeletal 10 OS=Homo sapiens GN=KRT10 PE=1...	sp|P13645|K1C10_HUMAN	59 kDa	1.92752e-05	-1
sp|P14923|PLAK_HUMAN Junction plakoglobin OS=Homo sapiens GN=JUP PE=1 SV=3	sp|P14923|PLAK_HUMAN	82 kDa	2.19318e-05	1
sp|P78386|KRT85_HUMAN Keratin, type II cuticular Hb5 OS=Homo sapiens GN=KRT85 PE=1...	sp|P78386|KRT85_HUMAN	56 kDa	3.33704e-05	1
sp|Q13885|TBB2A_HUMAN Tubulin beta-2A chain OS=Homo sapiens GN=TUBB2A PE=1 SV=1	sp|Q13885|TBB2A_HUMAN	50 kDa	4.8577e-05	-1
sp|Q15323|K1H1_HUMAN Keratin, type I cuticular Ha1 OS=Homo sapiens GN=KRT31 PE=2...	sp|Q15323|K1H1_HUMAN	47 kDa	6.57661e-05	1
sp|P15924|DESP_HUMAN Desmoplakin OS=Homo sapiens GN=DSP PE=1 SV=3	sp|P15924|DESP_HUMAN	332 kDa	8.51033e-05	1
sp|P04264|K2C1_HUMAN Keratin, type II cytoskeletal 1 OS=Homo sapiens GN=KRT1 PE=1...	sp|P04264|K2C1_HUMAN	66 kDa	0.0010364	-1
sp|P35908|K22E_HUMAN Keratin, type II cytoskeletal 2 epidermal OS=Homo sapiens GN=KRT2...	sp|P35908|K22E_HUMAN	65 kDa	0.00216835	-1
sp|P33764|S10A3_HUMAN Protein S100-A3 OS=Homo sapiens GN=S100A3 PE=1 SV=1	sp|P33764|S10A3_HUMAN	12 kDa	0.00252695	-1
sp|Q9Y4K1|AIM1_HUMAN Absent in melanoma 1 protein OS=Homo sapiens GN=AIM1 PE=1 SV=3	sp|Q9Y4K1|AIM1_HUMAN	189 kDa	0.00255606	-1
sp|P31947|1433S_HUMAN 14-3-3 protein sigma OS=Homo sapiens GN=SFN PE=1 SV=1	sp|P31947|1433S_HUMAN	28 kDa	0.00434559	1
sp|O76015|KRT38_HUMAN Keratin, type I cuticular Ha8 OS=Homo sapiens GN=KRT38 PE=2...	sp|O76015|KRT38_HUMAN	50 kDa	0.00460864	1
sp|O60814|H2B1K_HUMAN Histone H2B type 1-K OS=Homo sapiens GN=HIST1H2BK PE=1 SV=3	sp|O60814|H2B1K_HUMAN (+7)	14 kDa	0.00812699	1
sp|P13639|EF2_HUMAN Elongation factor 2 OS=Homo sapiens GN=EEF2 PE=1 SV=4	sp|P13639|EF2_HUMAN	95 kDa	0.00848891	-1
sp|P0C0S8|H2A1_HUMAN Histone H2A type 1 OS=Homo sapiens GN=HIST1H2AG PE=1 SV=2	sp|P0C0S8|H2A1_HUMAN (+4)	14 kDa	0.0111101	1
sp|Q5VU13|VSIG8_HUMAN V-set and immunoglobulin domain-containing protein 8 OS=Homo...	sp|Q5VU13|VSIG8_HUMAN	44 kDa	0.0122145	-1
sp|Q08188|TGM3_HUMAN Protein-glutamine gamma-glutamyltransferase E OS=Homo sapiens...	sp|Q08188|TGM3_HUMAN	77 kDa	0.0221158	-1
sp|Q6A163|K1C39_HUMAN Keratin, type I cytoskeletal 39 OS=Homo sapiens GN=KRT39 PE=1...	sp|Q6A163|K1C39_HUMAN	56 kDa	0.0332105	1
sp|P60014|KR10A_HUMAN Keratin-associated protein 10-10 OS=Homo sapiens GN=KRTAP10-10...	sp|P60014|KR10A_HUMAN	26 kDa	0.0349945	-1
sp|P06733|ENOA_HUMAN Alpha-enolase OS=Homo sapiens GN=ENO1 PE=1 SV=2	sp|P06733|ENOA_HUMAN	47 kDa	0.0470984	-1
sp|Q6A162|K1C40_HUMAN Keratin, type I cytoskeletal 40 OS=Homo sapiens GN=KRT40 PE=1...	sp|Q6A162|K1C40_HUMAN	48 kDa	0.0487233	-1
sp|Q6PEX3|KR261_HUMAN Keratin-associated protein 26-1 OS=Homo sapiens GN=KRTAP26-1 PE=1 SV=1	sp|Q6PEX3|KR261_HUMAN	23 kDa	0.0517034	-1
sp|Q3LI83|KR241_HUMAN Keratin-associated protein 24-1 OS=Homo sapiens GN=KRTAP24-1...	sp|Q3LI83|KR241_HUMAN	28 kDa	0.0529945	-1
sp|P62805|H4_HUMAN Histone H4 OS=Homo sapiens GN=HIST1H4A PE=1 SV=2	sp|P62805|H4_HUMAN	11 kDa	0.0588568	1
sp|P28838|AMPL_HUMAN Cytosol aminopeptidase OS=Homo sapiens GN=LAP3 PE=1 SV=3	sp|P28838|AMPL_HUMAN	56 kDa	0.069916	-1
sp|A8MUX0|KR161_HUMAN Keratin-associated protein 16-1 OS=Homo sapiens GN=KRTAP16-1...	sp|A8MUX0|KR161_HUMAN	54 kDa	0.0859986	-1
sp|P0C7H8|KRA23_HUMAN Keratin-associated protein 2-3 OS=Homo sapiens GN=KRTAP2-3...	sp|P0C7H8|KRA23_HUMAN (+1)	13 kDa	0.100424	1
tr|E9PKE3|E9PKE3_HUMAN Heat shock cognate 71 kDa protein OS=Homo sapiens GN=HSPA8...	tr|E9PKE3|E9PKE3_HUMAN	69 kDa	0.101058	-1
sp|P62937|PPIA_HUMAN Peptidyl-prolyl cis-trans isomerase A OS=Homo sapiens GN=PPIA...	sp|P62937|PPIA_HUMAN (+2)	18 kDa	0.142452	-1
sp|Q92764|KRT35_HUMAN Keratin, type I cuticular Ha5 OS=Homo sapiens GN=KRT35 PE=2...	sp|Q92764|KRT35_HUMAN	50 kDa	0.166807	-1
sp|P60413|KR10C_HUMAN Keratin-associated protein 10-12 OS=Homo sapiens GN=KRTAP10-12...	sp|P60413|KR10C_HUMAN	25 kDa	0.288329	-1
sp|P47929|LEG7_HUMAN Galectin-7 OS=Homo sapiens GN=LGALS7 PE=1 SV=2	sp|P47929|LEG7_HUMAN	15 kDa	0.327624	1
sp|Q86SG7|LYG2_HUMAN Lysozyme g-like protein 2 OS=Homo sapiens GN=LYG2 PE=1 SV=2	sp|Q86SG7|LYG2_HUMAN	23 kDa	0.328117	-1
sp|P51178|PLCD1_HUMAN 1-phosphatidylinositol 4,5-bisphosphate phosphodiesterase delta-1...	sp|P51178|PLCD1_HUMAN	86 kDa	0.382414	-1
sp|P60369|KR103_HUMAN Keratin-associated protein 10-3 OS=Homo sapiens GN=KRTAP10-3 PE=1 SV=2	sp|P60369|KR103_HUMAN	22 kDa	0.409458	-1
sp|Q9Y3R4|NEUR2_HUMAN Sialidase-2 OS=Homo sapiens GN=NEU2 PE=1 SV=2	sp|Q9Y3R4|NEUR2_HUMAN	42 kDa	0.432349	-1
sp|P68363|TBA1B_HUMAN Tubulin alpha-1B chain OS=Homo sapiens GN=TUBA1B PE=1 SV=1	sp|P68363|TBA1B_HUMAN	50 kDa	0.4997	-1
sp|P12532|KCRU_HUMAN Creatine kinase U-type, mitochondrial OS=Homo sapiens GN=CKMT1A...	sp|P12532|KCRU_HUMAN	47 kDa	0.507399	-1
sp|Q8TF66|LRC15_HUMAN Leucine-rich repeat-containing protein 15 OS=Homo sapiens GN=LRRC15...	sp|Q8TF66|LRC15_HUMAN	64 kDa	0.54282	-1
sp|O76014|KRT37_HUMAN Keratin, type I cuticular Ha7 OS=Homo sapiens GN=KRT37 PE=2...	sp|O76014|KRT37_HUMAN	50 kDa	0.569994	1
sp|P06576|ATPB_HUMAN ATP synthase subunit beta, mitochondrial OS=Homo sapiens GN=ATP5B...	sp|P06576|ATPB_HUMAN	57 kDa	0.575623	-1
sp|P63261|ACTG_HUMAN Actin, cytoplasmic 2 OS=Homo sapiens GN=ACTG1 PE=1 SV=1	sp|P63261|ACTG_HUMAN	42 kDa	0.578413	1
sp|P40926|MDHM_HUMAN Malate dehydrogenase, mitochondrial OS=Homo sapiens GN=MDH2...	sp|P40926|MDHM_HUMAN	36 kDa	0.59052	-1
sp|P60371|KR106_HUMAN Keratin-associated protein 10-6 OS=Homo sapiens GN=KRTAP10-6...	sp|P60371|KR106_HUMAN	37 kDa	0.633027	-1
sp|O76013|KRT36_HUMAN Keratin, type I cuticular Ha6 OS=Homo sapiens GN=KRT36 PE=1...	sp|O76013|KRT36_HUMAN	52 kDa	0.643392	1
sp|P0CG47|UBB_HUMAN Polyubiquitin-B OS=Homo sapiens GN=UBB PE=1 SV=1	sp|P0CG47|UBB_HUMAN (+18)	26 kDa	0.655735	1
sp|P25705|ATPA_HUMAN ATP synthase subunit alpha, mitochondrial OS=Homo sapiens GN=ATP5A1...	sp|P25705|ATPA_HUMAN (+1)	60 kDa	0.692767	-1
sp|P04406|G3P_HUMAN Glyceraldehyde-3-phosphate dehydrogenase OS=Homo sapiens GN=GAPDH...	sp|P04406|G3P_HUMAN	36 kDa	0.712177	-1
sp|Q6KB66|K2C80_HUMAN Keratin, type II cytoskeletal 80 OS=Homo sapiens GN=KRT80 PE=1...	sp|Q6KB66|K2C80_HUMAN	51 kDa	0.734465	-1
sp|Q99714|HCD2_HUMAN 3-hydroxyacyl-CoA dehydrogenase type-2 OS=Homo sapiens GN=HSD17B10 PE=1 SV=3	sp|Q99714|HCD2_HUMAN	27 kDa	0.773574	1
sp|Q13867|BLMH_HUMAN Bleomycin hydrolase OS=Homo sapiens GN=BLMH PE=1 SV=1	sp|Q13867|BLMH_HUMAN	53 kDa	0.840007	-1
sp|P17931|LEG3_HUMAN Galectin-3 OS=Homo sapiens GN=LGALS3 PE=1 SV=5	sp|P17931|LEG3_HUMAN	26 kDa	0.842976	-1
sp|P62258|1433E_HUMAN 14-3-3 protein epsilon OS=Homo sapiens GN=YWHAE PE=1 SV=1	sp|P62258|1433E_HUMAN	29 kDa	0.844938	1
sp|P27482|CALL3_HUMAN Calmodulin-like protein 3 OS=Homo sapiens GN=CALML3 PE=1 SV=2	sp|P27482|CALL3_HUMAN	17 kDa	0.8504	-1
sp|Q15149|PLEC_HUMAN Plectin OS=Homo sapiens GN=PLEC PE=1 SV=3	sp|Q15149|PLEC_HUMAN	532 kDa	0.868039	-1
sp|Q00610|CLH1_HUMAN Clathrin heavy chain 1 OS=Homo sapiens GN=CLTC PE=1 SV=5	sp|Q00610|CLH1_HUMAN	192 kDa	0.901116	-1
sp|P00338|LDHA_HUMAN L-lactate dehydrogenase A chain OS=Homo sapiens GN=LDHA PE=1...	sp|P00338|LDHA_HUMAN	37 kDa	0.958097	-1
sp|Q8IUC1|KR111_HUMAN Keratin-associated protein 11-1 OS=Homo sapiens GN=KRTAP11-1...	sp|Q8IUC1|KR111_HUMAN	17 kDa	0.987809	1
tr|B5MDD6|B5MDD6_HUMAN Keratin-associated protein 9-9 OS=Homo sapiens GN=KRTAP9-9...	tr|B5MDD6|B5MDD6_HUMAN	18 kDa	0.987816	1
sp|Q9BYQ3|KRA93_HUMAN Keratin-associated protein 9-3 OS=Homo sapiens GN=KRTAP9-3...	sp|Q9BYQ3|KRA93_HUMAN	17 kDa	0.98808	1
sp|Q9BYQ0|KRA98_HUMAN Keratin-associated protein 9-8 OS=Homo sapiens GN=KRTAP9-8...	sp|Q9BYQ0|KRA98_HUMAN	17 kDa	0.988204	1
sp|A8MVA2|KRA96_HUMAN Keratin-associated protein 9-6 OS=Homo sapiens GN=KRTAP9-6...	sp|A8MVA2|KRA96_HUMAN	17 kDa	0.988534	1
sp|Q9BYP9|KRA99_HUMAN Keratin-associated protein 9-9 OS=Homo sapiens GN=KRTAP9-9...	sp|Q9BYP9|KRA99_HUMAN	16 kDa	0.989698	1
sp|P68431|H31_HUMAN Histone H3.1 OS=Homo sapiens GN=HIST1H3A PE=1 SV=2	sp|P68431|H31_HUMAN	15 kDa	0.990921	1
sp|Q3LI72|KR195_HUMAN Keratin-associated protein 19-5 OS=Homo sapiens GN=KRTAP19-5...	sp|Q3LI72|KR195_HUMAN	8 kDa	0.991234	1
sp|Q13228|SBP1_HUMAN Selenium-binding protein 1 OS=Homo sapiens GN=SELENBP1 PE=1...	sp|Q13228|SBP1_HUMAN	52 kDa	0.992582	1
tr|I3L160|I3L160_HUMAN Keratin-associated protein 9-2 OS=Homo sapiens GN=KRTAP9-2...	tr|I3L160|I3L160_HUMAN	18 kDa	0.992674	1
sp|Q9BYQ2|KRA94_HUMAN Keratin-associated protein 9-4 OS=Homo sapiens GN=KRTAP9-4...	sp|Q9BYQ2|KRA94_HUMAN	16 kDa	0.992702	1
sp|Q9BYR4|KRA43_HUMAN Keratin-associated protein 4-3 OS=Homo sapiens GN=KRTAP4-3...	sp|Q9BYR4|KRA43_HUMAN	21 kDa	0.992703	1
sp|O95147|DUS14_HUMAN Dual specificity protein phosphatase 14 OS=Homo sapiens GN=DUSP14...	sp|O95147|DUS14_HUMAN	22 kDa	0.99283	1
sp|Q8IUC3|KRA71_HUMAN Keratin-associated protein 7-1 OS=Homo sapiens GN=KRTAP7-1...	sp|Q8IUC3|KRA71_HUMAN	9 kDa	0.992983	1
sp|Q13835|PKP1_HUMAN Plakophilin-1 OS=Homo sapiens GN=PKP1 PE=1 SV=2	sp|Q13835|PKP1_HUMAN	83 kDa	0.99299	1
sp|Q8IUC0|KR131_HUMAN Keratin-associated protein 13-1 OS=Homo sapiens GN=KRTAP13-1...	sp|Q8IUC0|KR131_HUMAN	18 kDa	0.993129	1
sp|A8MXZ3|KRA91_HUMAN Keratin-associated protein 9-1 OS=Homo sapiens GN=KRTAP9-1...	sp|A8MXZ3|KRA91_HUMAN	26 kDa	0.993339	1
sp|Q6MZM0|HPHL1_HUMAN Hephaestin-like protein 1 OS=Homo sapiens GN=HEPHL1 PE=2 SV=2	sp|Q6MZM0|HPHL1_HUMAN	132 kDa	0.993351	1
sp|P30041|PRDX6_HUMAN Peroxiredoxin-6 OS=Homo sapiens GN=PRDX6 PE=1 SV=3	sp|P30041|PRDX6_HUMAN	25 kDa	0.993423	1
tr|I3L377|I3L377_HUMAN Keratin-associated protein 9-2 OS=Homo sapiens GN=KRTAP9-2...	tr|I3L377|I3L377_HUMAN	17 kDa	0.99388	1
sp|P84243|H33_HUMAN Histone H3.3 OS=Homo sapiens GN=H3F3A PE=1 SV=2	sp|P84243|H33_HUMAN	15 kDa	0.993919	1
sp|Q16777|H2A2C_HUMAN Histone H2A type 2-C OS=Homo sapiens GN=HIST2H2AC PE=1 SV=4	sp|Q16777|H2A2C_HUMAN (+1)	14 kDa	0.994062	1
sp|Q5JW98|FA26D_HUMAN Protein FAM26D OS=Homo sapiens GN=FAM26D PE=1 SV=1	sp|Q5JW98|FA26D_HUMAN	35 kDa	0.994208	1
sp|P16403|H12_HUMAN Histone H1.2 OS=Homo sapiens GN=HIST1H1C PE=1 SV=2	sp|P16403|H12_HUMAN	21 kDa	0.994668	1
sp|P07355|ANXA2_HUMAN Annexin A2 OS=Homo sapiens GN=ANXA2 PE=1 SV=2	sp|P07355|ANXA2_HUMAN	39 kDa	0.994803	1
sp|A8MTY7|KRA97_HUMAN Keratin-associated protein 9-7 OS=Homo sapiens GN=KRTAP9-7...	sp|A8MTY7|KRA97_HUMAN	18 kDa	0.994914	1
sp|Q52LG2|KR132_HUMAN Keratin-associated protein 13-2 OS=Homo sapiens GN=KRTAP13-2...	sp|Q52LG2|KR132_HUMAN	19 kDa	0.995213	1
sp|Q9BYR7|KRA32_HUMAN Keratin-associated protein 3-2 OS=Homo sapiens GN=KRTAP3-2...	sp|Q9BYR7|KRA32_HUMAN	10 kDa	0.995313	1
sp|P35527|K1C9_HUMAN Keratin, type I cytoskeletal 9 OS=Homo sapiens GN=KRT9 PE=1...	sp|P35527|K1C9_HUMAN	62 kDa	0.995588	-1
sp|O75367|H2AY_HUMAN Core histone macro-H2A.1 OS=Homo sapiens GN=H2AFY PE=1 SV=4	sp|O75367|H2AY_HUMAN	40 kDa	0.995865	1
sp|P68104|EF1A1_HUMAN Elongation factor 1-alpha 1 OS=Homo sapiens GN=EEF1A1 PE=1...	sp|P68104|EF1A1_HUMAN (+1)	50 kDa	0.996726	-1
sp|P60370|KR105_HUMAN Keratin-associated protein 10-5 OS=Homo sapiens GN=KRTAP10-5 PE=2 SV=2	sp|P60370|KR105_HUMAN	28 kDa	0.997012	-1
sp|Q701N4|KRA52_HUMAN Keratin-associated protein 5-2 OS=Homo sapiens GN=KRTAP5-2 PE=2 SV=1	sp|Q701N4|KRA52_HUMAN	16 kDa	0.997227	-1
sp|P60412|KR10B_HUMAN Keratin-associated protein 10-11 OS=Homo sapiens GN=KRTAP10-11 PE=1 SV=3	sp|P60412|KR10B_HUMAN	30 kDa	0.997524	-1
sp|P22735|TGM1_HUMAN Protein-glutamine gamma-glutamyltransferase K OS=Homo sapiens...	sp|P22735|TGM1_HUMAN	90 kDa	0.99754	-1
sp|P13647|K2C5_HUMAN Keratin, type II cytoskeletal 5 OS=Homo sapiens GN=KRT5 PE=1...	sp|P13647|K2C5_HUMAN	62 kDa	0.997723	-1
tr|E7EW10|E7EW10_HUMAN Thioredoxin reductase 1, cytoplasmic OS=Homo sapiens GN=TXNRD1...	tr|E7EW10|E7EW10_HUMAN	67 kDa	0.997861	-1
sp|P15090|FABP4_HUMAN Fatty acid-binding protein, adipocyte OS=Homo sapiens GN=FABP4...	sp|P15090|FABP4_HUMAN	15 kDa	0.997963	1
sp|P06703|S10A6_HUMAN Protein S100-A6 OS=Homo sapiens GN=S100A6 PE=1 SV=1	sp|P06703|S10A6_HUMAN	10 kDa	0.998072	1
sp|P08779|K1C16_HUMAN Keratin, type I cytoskeletal 16 OS=Homo sapiens GN=KRT16 PE=1...	sp|P08779|K1C16_HUMAN	51 kDa	0.998137	-1
sp|P60409|KR107_HUMAN Keratin-associated protein 10-7 OS=Homo sapiens GN=KRTAP10-7 PE=2 SV=2	sp|P60409|KR107_HUMAN	38 kDa	0.99814	-1
sp|Q6L8H2|KRA53_HUMAN Keratin-associated protein 5-3 OS=Homo sapiens GN=KRTAP5-3 PE=2 SV=1	sp|Q6L8H2|KRA53_HUMAN	22 kDa	0.998175	-1
sp|P08865|RSSA_HUMAN 40S ribosomal protein SA OS=Homo sapiens GN=RPSA PE=1 SV=4	sp|P08865|RSSA_HUMAN (+1)	33 kDa	0.99819	-1
sp|P02533|K1C14_HUMAN Keratin, type I cytoskeletal 14 OS=Homo sapiens GN=KRT14 PE=1...	sp|P02533|K1C14_HUMAN	52 kDa	0.998303	-1
sp|Q6L8H4|KRA51_HUMAN Keratin-associated protein 5-1 OS=Homo sapiens GN=KRTAP5-1 PE=2 SV=1	sp|Q6L8H4|KRA51_HUMAN	24 kDa	0.99832	-1
sp|P07195|LDHB_HUMAN L-lactate dehydrogenase B chain OS=Homo sapiens GN=LDHB PE=1...	sp|P07195|LDHB_HUMAN	37 kDa	0.998344	-1
sp|P05387|RLA2_HUMAN 60S acidic ribosomal protein P2 OS=Homo sapiens GN=RPLP2 PE=1...	sp|P05387|RLA2_HUMAN	12 kDa	0.998385	-1
sp|P07900|HS90A_HUMAN Heat shock protein HSP 90-alpha OS=Homo sapiens GN=HSP90AA1 PE=1 SV=5	sp|P07900|HS90A_HUMAN	85 kDa	0.998405	-1
sp|Q14134|TRI29_HUMAN Tripartite motif-containing protein 29 OS=Homo sapiens GN=TRIM29...	sp|Q14134|TRI29_HUMAN	66 kDa	0.998559	1
sp|P49327|FAS_HUMAN Fatty acid synthase OS=Homo sapiens GN=FASN PE=1 SV=3	sp|P49327|FAS_HUMAN	273 kDa	0.998574	-1
sp|P11021|GRP78_HUMAN 78 kDa glucose-regulated protein OS=Homo sapiens GN=HSPA5 PE=1...	sp|P11021|GRP78_HUMAN	72 kDa	0.998642	-1
sp|Q02878|RL6_HUMAN 60S ribosomal protein L6 OS=Homo sapiens GN=RPL6 PE=1 SV=3	sp|Q02878|RL6_HUMAN (+1)	33 kDa	0.998646	-1
sp|P02538|K2C6A_HUMAN Keratin, type II cytoskeletal 6A OS=Homo sapiens GN=KRT6A PE=1...	sp|P02538|K2C6A_HUMAN	60 kDa	0.998677	-1
sp|Q562R1|ACTBL_HUMAN Beta-actin-like protein 2 OS=Homo sapiens GN=ACTBL2 PE=1 SV=2	sp|Q562R1|ACTBL_HUMAN	42 kDa	0.998709	-1
sp|P60174|TPIS_HUMAN Triosephosphate isomerase OS=Homo sapiens GN=TPI1 PE=1 SV=3	sp|P60174|TPIS_HUMAN	31 kDa	0.998734	-1
tr|E9PAV3|E9PAV3_HUMAN Nascent polypeptide-associated complex subunit alpha OS=Homo sapiens GN=NACA PE=4 SV=1	tr|E9PAV3|E9PAV3_HUMAN	205 kDa	0.998744	-1
sp|P26641|EF1G_HUMAN Elongation factor 1-gamma OS=Homo sapiens GN=EEF1G PE=1 SV=3	sp|P26641|EF1G_HUMAN	50 kDa	0.998747	-1
sp|P49674|KC1E_HUMAN Casein kinase I isoform epsilon OS=Homo sapiens GN=CSNK1E PE=1...	sp|P49674|KC1E_HUMAN	47 kDa	0.998783	-1
sp|Q9ULW8|PADI3_HUMAN Protein-arginine deiminase type-3 OS=Homo sapiens GN=PADI3...	sp|Q9ULW8|PADI3_HUMAN	75 kDa	0.998819	-1
sp|Q14974|IMB1_HUMAN Importin subunit beta-1 OS=Homo sapiens GN=KPNB1 PE=1 SV=2	sp|Q14974|IMB1_HUMAN	97 kDa	0.998843	-1
sp|P12814|ACTN1_HUMAN Alpha-actinin-1 OS=Homo sapiens GN=ACTN1 PE=1 SV=2	sp|P12814|ACTN1_HUMAN (+2)	103 kDa	0.998847	-1
sp|P14618|KPYM_HUMAN Pyruvate kinase isozymes M1/M2 OS=Homo sapiens GN=PKM PE=1 SV=4	sp|P14618|KPYM_HUMAN	58 kDa	0.998881	-1
sp|P23396|RS3_HUMAN 40S ribosomal protein S3 OS=Homo sapiens GN=RPS3 PE=1 SV=2	sp|P23396|RS3_HUMAN	27 kDa	0.998882	-1
sp|Q9NTX5|ECHD1_HUMAN Ethylmalonyl-CoA decarboxylase OS=Homo sapiens GN=ECHDC1 PE=1...	sp|Q9NTX5|ECHD1_HUMAN	?	0.998903	-1
sp|P48147|PPCE_HUMAN Prolyl endopeptidase OS=Homo sapiens GN=PREP PE=1 SV=2	sp|P48147|PPCE_HUMAN	81 kDa	0.99892	-1
sp|P55072|TERA_HUMAN Transitional endoplasmic reticulum ATPase OS=Homo sapiens GN=VCP PE=1 SV=4	sp|P55072|TERA_HUMAN	89 kDa	0.998972	-1
sp|Q96QA5|GSDMA_HUMAN Gasdermin-A OS=Homo sapiens GN=GSDMA PE=2 SV=4	sp|Q96QA5|GSDMA_HUMAN	?	0.998974	-1
sp|P60842|IF4A1_HUMAN Eukaryotic initiation factor 4A-I OS=Homo sapiens GN=EIF4A1...	sp|P60842|IF4A1_HUMAN	46 kDa	0.998999	-1
sp|P06744|G6PI_HUMAN Glucose-6-phosphate isomerase OS=Homo sapiens GN=GPI PE=1 SV=4	sp|P06744|G6PI_HUMAN	?	0.998999	-1
sp|P00505|AATM_HUMAN Aspartate aminotransferase, mitochondrial OS=Homo sapiens GN=GOT2...	sp|P00505|AATM_HUMAN	?	0.999014	-1
sp|P32969|RL9_HUMAN 60S ribosomal protein L9 OS=Homo sapiens GN=RPL9 PE=1 SV=1	sp|P32969|RL9_HUMAN (+2)	?	0.999018	-1
sp|P15880|RS2_HUMAN 40S ribosomal protein S2 OS=Homo sapiens GN=RPS2 PE=1 SV=2	sp|P15880|RS2_HUMAN	31 kDa	0.999034	-1
sp|P09382|LEG1_HUMAN Galectin-1 OS=Homo sapiens GN=LGALS1 PE=1 SV=2	sp|P09382|LEG1_HUMAN	?	0.999034	-1
sp|P48163|MAOX_HUMAN NADP-dependent malic enzyme OS=Homo sapiens GN=ME1 PE=1 SV=1	sp|P48163|MAOX_HUMAN	?	0.999055	-1
sp|P50395|GDIB_HUMAN Rab GDP dissociation inhibitor beta OS=Homo sapiens GN=GDI2...	sp|P50395|GDIB_HUMAN (+1)	51 kDa	0.999086	-1
sp|Q9Y446|PKP3_HUMAN Plakophilin-3 OS=Homo sapiens GN=PKP3 PE=1 SV=1	sp|Q9Y446|PKP3_HUMAN	87 kDa	0.999095	1
sp|Q96KP4|CNDP2_HUMAN Cytosolic non-specific dipeptidase OS=Homo sapiens GN=CNDP2...	sp|Q96KP4|CNDP2_HUMAN	?	0.999102	-1
sp|P62241|RS8_HUMAN 40S ribosomal protein S8 OS=Homo sapiens GN=RPS8 PE=1 SV=2	sp|P62241|RS8_HUMAN (+1)	24 kDa	0.999105	-1
sp|P06702|S10A9_HUMAN Protein S100-A9 OS=Homo sapiens GN=S100A9 PE=1 SV=1	sp|P06702|S10A9_HUMAN	13 kDa	0.999119	-1
sp|Q9BYQ6|KR411_HUMAN Keratin-associated protein 4-11 OS=Homo sapiens GN=KRTAP4-11 PE=2 SV=2	sp|Q9BYQ6|KR411_HUMAN	21 kDa	0.99912	1
sp|Q14956|GPNMB_HUMAN Transmembrane glycoprotein NMB OS=Homo sapiens GN=GPNMB PE=1...	sp|Q14956|GPNMB_HUMAN (+1)	64 kDa	0.999124	1
sp|Q14152|EIF3A_HUMAN Eukaryotic translation initiation factor 3 subunit A OS=Homo...	sp|Q14152|EIF3A_HUMAN (+1)	?	0.999149	-1
sp|Q9NZT1|CALL5_HUMAN Calmodulin-like protein 5 OS=Homo sapiens GN=CALML5 PE=1 SV=2	sp|Q9NZT1|CALL5_HUMAN	16 kDa	0.999155	-1
sp|O00303|EIF3F_HUMAN Eukaryotic translation initiation factor 3 subunit F OS=Homo...	sp|O00303|EIF3F_HUMAN (+1)	38 kDa	0.999168	-1
sp|P11940|PABP1_HUMAN Polyadenylate-binding protein 1 OS=Homo sapiens GN=PABPC1 PE=1...	sp|P11940|PABP1_HUMAN (+1)	71 kDa	0.999198	-1
sp|P49720|PSB3_HUMAN Proteasome subunit beta type-3 OS=Homo sapiens GN=PSMB3 PE=1...	sp|P49720|PSB3_HUMAN (+1)	23 kDa	0.999212	-1
sp|P63244|GBLP_HUMAN Guanine nucleotide-binding protein subunit beta-2-like 1 OS=Homo sapiens GN=GNB2L1 PE=1 SV=3	sp|P63244|GBLP_HUMAN	35 kDa	0.999213	-1
sp|Q8WWZ1|IL1FA_HUMAN Interleukin-1 family member 10 OS=Homo sapiens GN=IL1F10 PE=1...	sp|Q8WWZ1|IL1FA_HUMAN (+1)	17 kDa	0.999223	-1
sp|P09467|F16P1_HUMAN Fructose-1,6-bisphosphatase 1 OS=Homo sapiens GN=FBP1 PE=1...	sp|P09467|F16P1_HUMAN	37 kDa	0.999226	-1
sp|P43155|CACP_HUMAN Carnitine O-acetyltransferase OS=Homo sapiens GN=CRAT PE=1 SV=5	sp|P43155|CACP_HUMAN	71 kDa	0.999226	-1
sp|P62266|RS23_HUMAN 40S ribosomal protein S23 OS=Homo sapiens GN=RPS23 PE=1 SV=3	sp|P62266|RS23_HUMAN	?	0.999238	-1
sp|O75190|DNJB6_HUMAN DnaJ homolog subfamily B member 6 OS=Homo sapiens GN=DNAJB6...	sp|O75190|DNJB6_HUMAN (+3)	36 kDa	0.999258	1
sp|P62277|RS13_HUMAN 40S ribosomal protein S13 OS=Homo sapiens GN=RPS13 PE=1 SV=2	sp|P62277|RS13_HUMAN (+1)	?	0.999261	-1
sp|O75223|GGCT_HUMAN Gamma-glutamylcyclotransferase OS=Homo sapiens GN=GGCT PE=1...	sp|O75223|GGCT_HUMAN (+2)	?	0.999266	-1
sp|P62701|RS4X_HUMAN 40S ribosomal protein S4, X isoform OS=Homo sapiens GN=RPS4X...	sp|P62701|RS4X_HUMAN	?	0.999266	-1
sp|Q9BYR6|KRA33_HUMAN Keratin-associated protein 3-3 OS=Homo sapiens GN=KRTAP3-3...	sp|Q9BYR6|KRA33_HUMAN	10 kDa	0.999271	1
sp|P05386|RLA1_HUMAN 60S acidic ribosomal protein P1 OS=Homo sapiens GN=RPLP1 PE=1...	sp|P05386|RLA1_HUMAN	12 kDa	0.999274	-1
sp|P05388|RLA0_HUMAN 60S acidic ribosomal protein P0 OS=Homo sapiens GN=RPLP0 PE=1...	sp|P05388|RLA0_HUMAN	34 kDa	0.999332	-1
sp|A8MX34|KR291_HUMAN Keratin-associated protein 29-1 OS=Homo sapiens GN=KRTAP29-1 PE=3 SV=1	sp|A8MX34|KR291_HUMAN	35 kDa	0.999401	-1
sp|P02511|CRYAB_HUMAN Alpha-crystallin B chain OS=Homo sapiens GN=CRYAB PE=1 SV=2	sp|P02511|CRYAB_HUMAN (+1)	20 kDa	0.999429	1
sp|P04792|HSPB1_HUMAN Heat shock protein beta-1 OS=Homo sapiens GN=HSPB1 PE=1 SV=2	sp|P04792|HSPB1_HUMAN	23 kDa	0.999459	-1
sp|P18669|PGAM1_HUMAN Phosphoglycerate mutase 1 OS=Homo sapiens GN=PGAM1 PE=1 SV=2	sp|P18669|PGAM1_HUMAN	29 kDa	0.999469	-1
sp|P51659|DHB4_HUMAN Peroxisomal multifunctional enzyme type 2 OS=Homo sapiens GN=HSD17B4...	sp|P51659|DHB4_HUMAN	80 kDa	0.999492	-1
sp|P37802|TAGL2_HUMAN Transgelin-2 OS=Homo sapiens GN=TAGLN2 PE=1 SV=3	sp|P37802|TAGL2_HUMAN	22 kDa	0.999502	1
sp|Q9P0M6|H2AW_HUMAN Core histone macro-H2A.2 OS=Homo sapiens GN=H2AFY2 PE=1 SV=3	sp|Q9P0M6|H2AW_HUMAN (+1)	?	0.999628	1
sp|Q71DI3|H32_HUMAN Histone H3.2 OS=Homo sapiens GN=HIST2H3A PE=1 SV=3	sp|Q71DI3|H32_HUMAN	15 kDa	0.999639	1
tr|C4AMA3|C4AMA3_HUMAN Keratin, type I cuticular Ha4 OS=Homo sapiens GN=KRT34 PE=3...	tr|C4AMA3|C4AMA3_HUMAN	45 kDa	0.999663	1
sp|A6NCN2|K121P_HUMAN Keratin-81-like protein KRT121P OS=Homo sapiens GN=KRT121P...	sp|A6NCN2|K121P_HUMAN	29 kDa	0.999676	1
sp|P45880|VDAC2_HUMAN Voltage-dependent anion-selective channel protein 2 OS=Homo...	sp|P45880|VDAC2_HUMAN	32 kDa	0.999739	1
sp|Q86YZ3|HORN_HUMAN Hornerin OS=Homo sapiens GN=HRNR PE=1 SV=2	sp|Q86YZ3|HORN_HUMAN	282 kDa	0.99978	-1
tr|F5GWP8|F5GWP8_HUMAN Junction plakoglobin OS=Homo sapiens GN=JUP PE=3 SV=1	tr|F5GWP8|F5GWP8_HUMAN	66 kDa	0.999854	-1
sp|P32119|PRDX2_HUMAN Peroxiredoxin-2 OS=Homo sapiens GN=PRDX2 PE=1 SV=5	sp|P32119|PRDX2_HUMAN	22 kDa	0.999855	-1
sp|P07686|HEXB_HUMAN Beta-hexosaminidase subunit beta OS=Homo sapiens GN=HEXB PE=1...	sp|P07686|HEXB_HUMAN (+2)	?	0.999867	1
sp|Q9NZD1|GPC5D_HUMAN G-protein coupled receptor family C group 5 member D OS=Homo...	sp|Q9NZD1|GPC5D_HUMAN	?	0.999872	1
sp|Q9BYR3|KRA44_HUMAN Keratin-associated protein 4-4 OS=Homo sapiens GN=KRTAP4-4...	sp|Q9BYR3|KRA44_HUMAN	?	0.999896	-1
sp|P0C0S5|H2AZ_HUMAN Histone H2A.Z OS=Homo sapiens GN=H2AFZ PE=1 SV=2	sp|P0C0S5|H2AZ_HUMAN (+2)	14 kDa	0.999956	-1
sp|Q92820|GGH_HUMAN Gamma-glutamyl hydrolase OS=Homo sapiens GN=GGH PE=1 SV=2	sp|Q92820|GGH_HUMAN	36 kDa	0.999956	-1
sp|Q8IUB9|KR191_HUMAN Keratin-associated protein 19-1 OS=Homo sapiens GN=KRTAP19-1...	sp|Q8IUB9|KR191_HUMAN	?	0.999957	-1
sp|P60410|KR108_HUMAN Keratin-associated protein 10-8 OS=Homo sapiens GN=KRTAP10-8 PE=2 SV=2	sp|P60410|KR108_HUMAN	26 kDa	0.999963	-1
sp|P10599|THIO_HUMAN Thioredoxin OS=Homo sapiens GN=TXN PE=1 SV=3	sp|P10599|THIO_HUMAN (+1)	12 kDa	0.999968	-1
sp|P16401|H15_HUMAN Histone H1.5 OS=Homo sapiens GN=HIST1H1B PE=1 SV=3	sp|P16401|H15_HUMAN	23 kDa	0.999971	-1
sp|Q7Z3Y8|K1C27_HUMAN Keratin, type I cytoskeletal 27 OS=Homo sapiens GN=KRT27 PE=1...	sp|Q7Z3Y8|K1C27_HUMAN	50 kDa	0.999973	-1
sp|P36952|SPB5_HUMAN Serpin B5 OS=Homo sapiens GN=SERPINB5 PE=1 SV=2	sp|P36952|SPB5_HUMAN	42 kDa	0.999975	-1
sp|Q9BYQ4|KRA92_HUMAN Keratin-associated protein 9-2 OS=Homo sapiens GN=KRTAP9-2...	sp|Q9BYQ4|KRA92_HUMAN	18 kDa	1	-1
sp|Q07283|TRHY_HUMAN Trichohyalin OS=Homo sapiens GN=TCHH PE=1 SV=2	sp|Q07283|TRHY_HUMAN	254 kDa	1	-1
sp|P63104|1433Z_HUMAN 14-3-3 protein zeta/delta OS=Homo sapiens GN=YWHAZ PE=1 SV=1	sp|P63104|1433Z_HUMAN	28 kDa	1	-1
sp|Q8IUE6|H2A2B_HUMAN Histone H2A type 2-B OS=Homo sapiens GN=HIST2H2AB PE=1 SV=3	sp|Q8IUE6|H2A2B_HUMAN	14 kDa	1	-1
sp|P04083|ANXA1_HUMAN Annexin A1 OS=Homo sapiens GN=ANXA1 PE=1 SV=2	sp|P04083|ANXA1_HUMAN	39 kDa	1	-1
